# Supplementary material for: A Krüppel-like factor establishes cellular heterogeneity during schistosome tegumental maintenance
Source: PLoS Pathog. 2025 Mar 28;21(3):e1013002. doi: 10.1371/journal.ppat.1013002 (PMC11978072; doi:10.1371/journal.ppat.1013002)
Supplement: S1 Dataset — (XLSX) [file ppat.1013002.s006.xlsx]

## Sheet: pct.1 ctrl vs pct.2 klf4 RNAi
GeneID	p_val	avg_log2FC	pct.1(control RNAi)	pct.2 (klf4 RNAi)	p_val_adj	clusters
Smp_247850	6.11521e-08	3.69678	0.262	0.01	0.00062106	klf4+TRL
Smp_122630	2.66453e-09	3.4729	0.32	0.02	2.7061e-05	klf4+TRL
Smp_018170	7.40008e-30	3.26735	0.745	0.03	7.51552e-26	klf4+TRL
Smp_156930	3.24597e-14	3.123	0.473	0.03	3.29661e-10	klf4+TRL
Smp_314170	2.93908e-24	3.09462	0.64	0.01	2.98493e-20	klf4+TRL
Smp_330220	4.38923e-09	3.08677	0.302	0.01	4.4577e-05	klf4+TRL
Smp_153640	2.72361e-21	2.96077	0.633	0.071	2.7661e-17	klf4+TRL
Smp_132740	1.70813e-16	2.75718	0.571	0.101	1.73477e-12	klf4+TRL
Smp_158890	5.80528e-07	2.66132	0.411	0.152	0.00589584	klf4+TRL
Smp_150750	5.03699e-16	2.65113	0.538	0.071	5.11556e-12	klf4+TRL
Smp_128920	7.4098e-18	2.60876	0.516	0.01	7.5254e-14	klf4+TRL
Smp_326790	1.47528e-07	2.55281	0.265	0.02	0.00149829	klf4+TRL
Smp_162550	8.7102e-17	2.53878	0.698	0.283	8.84608e-13	klf4+TRL
Smp_053640	6.48006e-26	2.40397	0.767	0.081	6.58115e-22	klf4+TRL
Smp_333140	2.57735e-18	2.37473	0.582	0.061	2.61755e-14	klf4+TRL
Smp_335930	2.1392e-18	2.34277	0.553	0.03	2.17257e-14	klf4+TRL
Smp_342620	3.1102e-22	2.24326	0.695	0.101	3.15872e-18	klf4+TRL
Smp_093780	1.50688e-15	2.203	0.465	0.01	1.53039e-11	klf4+TRL
Smp_145680	1.08549e-11	2.06218	0.444	0.081	1.10242e-07	klf4+TRL
Smp_139530	1.79777e-19	2.05599	0.702	0.162	1.82582e-15	klf4+TRL
Smp_245800	5.07002e-19	1.995	0.735	0.212	5.14911e-15	klf4+TRL
Smp_155330	5.31094e-15	1.98905	0.578	0.141	5.39379e-11	klf4+TRL
Smp_346630	5.73391e-10	1.96254	0.345	0.03	5.82336e-06	klf4+TRL
Smp_074830	7.58949e-13	1.94709	0.4	0.01	7.70788e-09	klf4+TRL
Smp_197730	1.48466e-19	1.94372	0.702	0.192	1.50782e-15	klf4+TRL
Smp_333270	2.95041e-09	1.93353	0.436	0.091	2.99643e-05	klf4+TRL
Smp_247280	2.25894e-15	1.93167	0.578	0.121	2.29418e-11	klf4+TRL
Smp_330230	2.76457e-08	1.86185	0.295	0.02	0.00028077	klf4+TRL
Smp_336630	1.7717e-07	1.85986	0.422	0.141	0.00179934	klf4+TRL
Smp_159730	1.37736e-20	1.78108	0.913	0.606	1.39885e-16	klf4+TRL
Smp_069160	2.14719e-13	1.75513	0.771	0.414	2.18069e-09	klf4+TRL
Smp_147990	1.46232e-11	1.67591	0.527	0.162	1.48514e-07	klf4+TRL
Smp_127190	1.65758e-12	1.65878	0.495	0.101	1.68344e-08	klf4+TRL
Smp_246500	4.47551e-10	1.65636	0.393	0.061	4.54532e-06	klf4+TRL
Smp_063030	4.85342e-13	1.6489	0.52	0.111	4.92913e-09	klf4+TRL
Smp_303010	5.18925e-11	1.63761	0.455	0.101	5.27021e-07	klf4+TRL
Smp_245090	3.03943e-11	1.60476	0.44	0.071	3.08684e-07	klf4+TRL
Smp_140800	2.75709e-10	1.60364	0.44	0.091	2.8001e-06	klf4+TRL
Smp_165440	3.73611e-11	1.59611	0.447	0.071	3.7944e-07	klf4+TRL
Smp_144310	2.1658e-07	1.58153	0.262	0.02	0.00219959	klf4+TRL
Smp_111340	2.16535e-10	1.57792	0.8	0.505	2.19912e-06	klf4+TRL
Smp_171860	3.6328e-14	1.55587	0.771	0.374	3.68947e-10	klf4+TRL
Smp_125160	2.4499e-12	1.53792	0.611	0.232	2.48812e-08	klf4+TRL
Smp_198290	1.31752e-09	1.53762	0.575	0.273	1.33807e-05	klf4+TRL
Smp_347830	5.58146e-18	1.52017	0.865	0.566	5.66853e-14	klf4+TRL
Smp_310550	3.4625e-07	1.51035	0.396	0.121	0.00351651	klf4+TRL
Smp_344340	2.03464e-11	1.50486	0.687	0.364	2.06638e-07	klf4+TRL
Smp_346000	4.88117e-07	1.48768	0.313	0.061	0.00495732	klf4+TRL
Smp_134910	9.67076e-11	1.48638	0.436	0.071	9.82162e-07	klf4+TRL
Smp_003270	4.07267e-10	1.45937	0.422	0.091	4.1362e-06	klf4+TRL
Smp_164050	1.81448e-12	1.44871	0.593	0.222	1.84278e-08	klf4+TRL
Smp_144960	2.57634e-10	1.44721	0.404	0.061	2.61653e-06	klf4+TRL
Smp_018760	7.72816e-11	1.42713	0.709	0.444	7.84872e-07	klf4+TRL
Smp_243150	5.21203e-11	1.41565	0.564	0.192	5.29333e-07	klf4+TRL
Smp_151440	1.025e-07	1.41461	0.258	0.01	0.00104099	klf4+TRL
Smp_134300	9.58615e-08	1.40493	0.465	0.192	0.000973569	klf4+TRL
Smp_332730	6.01125e-08	1.39374	0.556	0.293	0.000610503	klf4+TRL
Smp_139620	4.33706e-08	1.37768	0.36	0.081	0.000440472	klf4+TRL
Smp_023620	1.38332e-07	1.3654	0.353	0.081	0.0014049	klf4+TRL
Smp_127810	2.48616e-11	1.35984	0.716	0.394	2.52494e-07	klf4+TRL
Smp_139180	2.14819e-09	1.35651	0.291	0	2.1817e-05	klf4+TRL
Smp_099690	4.66975e-08	1.35262	0.571	0.343	0.00047426	klf4+TRL
Smp_347730	2.223e-07	1.3513	0.265	0.02	0.00225768	klf4+TRL
Smp_334330	8.5922e-09	1.34933	0.418	0.111	8.72624e-05	klf4+TRL
Smp_146710	7.73813e-08	1.32057	0.396	0.101	0.000785884	klf4+TRL
Smp_136180	1.55588e-09	1.30582	0.444	0.121	1.58015e-05	klf4+TRL
Smp_203630	2.49206e-15	1.27954	0.938	0.687	2.53094e-11	klf4+TRL
Smp_155420	8.11834e-10	1.27298	0.575	0.253	8.24498e-06	klf4+TRL
Smp_127200	7.3958e-09	1.25527	0.382	0.061	7.51117e-05	klf4+TRL
Smp_020130	1.94659e-08	1.2488	0.331	0.04	0.000197696	klf4+TRL
Smp_157860	2.2344e-07	1.24483	0.393	0.121	0.00226926	klf4+TRL
Smp_072870	1.03341e-11	1.2409	0.716	0.424	1.04953e-07	klf4+TRL
Smp_164730	2.49441e-11	1.22429	0.655	0.242	2.53332e-07	klf4+TRL
Smp_145700	2.17913e-11	1.20375	0.724	0.404	2.21312e-07	klf4+TRL
Smp_333170	3.60097e-09	1.198	0.498	0.172	3.65715e-05	klf4+TRL
Smp_345890	3.2416e-06	1.18606	0.269	0.051	0.0329217	klf4+TRL
Smp_128440	9.52103e-07	1.17841	0.327	0.091	0.00966955	klf4+TRL
Smp_194170	7.10717e-09	1.17621	0.673	0.414	7.21805e-05	klf4+TRL
Smp_079230	6.16264e-16	1.17067	0.938	0.697	6.25878e-12	klf4+TRL
Smp_152430	2.52993e-07	1.15831	0.502	0.242	0.00256939	klf4+TRL
Smp_340650	1.48776e-07	1.15821	0.265	0.02	0.00151097	klf4+TRL
Smp_158440	6.36618e-10	1.15577	0.687	0.343	6.46549e-06	klf4+TRL
Smp_158430	2.86946e-07	1.15514	0.378	0.121	0.00291423	klf4+TRL
Smp_147240	6.79971e-08	1.15479	0.436	0.141	0.000690578	klf4+TRL
Smp_129840	2.71297e-07	1.14963	0.32	0.061	0.0027553	klf4+TRL
Smp_310180	2.61183e-10	1.13647	0.724	0.414	2.65258e-06	klf4+TRL
Smp_308350	8.07358e-09	1.13227	0.378	0.071	8.19952e-05	klf4+TRL
Smp_306910	2.54694e-07	1.13137	0.422	0.152	0.00258667	klf4+TRL
Smp_079860	7.78898e-10	1.12384	0.745	0.485	7.91049e-06	klf4+TRL
Smp_346790	5.60043e-08	1.10908	0.578	0.283	0.00056878	klf4+TRL
Smp_017730	8.09345e-07	1.10535	0.764	0.606	0.00821971	klf4+TRL
Smp_127820	1.99874e-08	1.09348	0.604	0.293	0.000202992	klf4+TRL
Smp_083410	4.98657e-12	1.08172	0.851	0.576	5.06436e-08	klf4+TRL
Smp_138470	1.64892e-06	1.07056	0.313	0.081	0.0167464	klf4+TRL
Smp_133690	1.24058e-07	1.06697	0.495	0.192	0.00125993	klf4+TRL
Smp_162900	2.37087e-06	1.06604	0.291	0.061	0.0240785	klf4+TRL
Smp_171720	2.6691e-12	1.05827	0.811	0.475	2.71073e-08	klf4+TRL
Smp_170010	4.27346e-06	1.04753	0.204	0.01	0.0434012	klf4+TRL
Smp_900000	2.03132e-09	1.03541	0.869	0.687	2.06301e-05	klf4+TRL
Smp_151010	6.50945e-07	1.0354	0.324	0.071	0.006611	klf4+TRL
Smp_302230	7.33211e-07	1.03099	0.564	0.313	0.00744649	klf4+TRL
Smp_130440	2.26499e-07	1.02992	0.505	0.212	0.00230033	klf4+TRL
Smp_145420	1.64156e-06	1.0284	0.56	0.313	0.0166717	klf4+TRL
Smp_150360	4.23247e-07	1.01899	0.396	0.131	0.0042985	klf4+TRL
Smp_042090	1.90605e-11	1.00591	0.916	0.737	1.93578e-07	klf4+TRL
Smp_900040	1.01125e-07	1.00413	0.796	0.576	0.00102702	klf4+TRL
Smp_083730	3.49493e-10	0.995495	0.778	0.414	3.54945e-06	klf4+TRL
Smp_147790	3.39481e-07	0.961398	0.571	0.273	0.00344777	klf4+TRL
Smp_038560	2.85846e-17	0.960292	0.989	0.909	2.90305e-13	klf4+TRL
Smp_014260	1.61632e-06	0.957831	0.422	0.162	0.0164154	klf4+TRL
Smp_039000	3.0852e-08	0.956773	0.68	0.444	0.000313333	klf4+TRL
Smp_162370	1.2305e-08	0.956221	0.505	0.172	0.000124969	klf4+TRL
Smp_900110	1.5764e-08	0.951729	0.895	0.717	0.000160099	klf4+TRL
Smp_337870	8.30139e-07	0.950417	0.349	0.091	0.00843089	klf4+TRL
Smp_030370	5.26057e-10	0.946229	0.993	0.97	5.34263e-06	klf4+TRL
Smp_267210	2.21256e-06	0.944462	0.545	0.303	0.0224707	klf4+TRL
Smp_136970	2.02201e-07	0.932646	0.738	0.535	0.00205355	klf4+TRL
Smp_332850	1.20733e-09	0.926951	0.756	0.465	1.22616e-05	klf4+TRL
Smp_032280	6.62108e-07	0.92507	0.491	0.222	0.00672436	klf4+TRL
Smp_132900	4.8748e-06	0.918508	0.469	0.222	0.0495085	klf4+TRL
Smp_153790	3.36225e-10	0.917332	0.895	0.646	3.4147e-06	klf4+TRL
Smp_031920	1.02513e-08	0.907633	0.822	0.606	0.000104112	klf4+TRL
Smp_039160	2.6674e-06	0.907302	0.422	0.182	0.0270901	klf4+TRL
Smp_180780	1.66329e-06	0.896952	0.2	0	0.0168923	klf4+TRL
Smp_074700	2.15045e-08	0.883307	0.807	0.697	0.000218399	klf4+TRL
Smp_149050	3.87204e-06	0.880225	0.491	0.253	0.0393244	klf4+TRL
Smp_900050	8.4733e-07	0.875979	0.84	0.707	0.00860548	klf4+TRL
Smp_331330	3.58191e-06	0.875366	0.276	0.061	0.0363779	klf4+TRL
Smp_103540	3.67725e-06	0.873632	0.622	0.404	0.0373461	klf4+TRL
Smp_347500	2.67257e-08	0.868511	0.855	0.626	0.000271426	klf4+TRL
Smp_171540	6.84158e-07	0.858533	0.691	0.414	0.00694831	klf4+TRL
Smp_302850	7.57419e-07	0.856661	0.673	0.394	0.00769235	klf4+TRL
Smp_040790	3.33217e-09	0.851459	0.909	0.798	3.38415e-05	klf4+TRL
Smp_072950	2.41511e-06	0.848705	0.636	0.414	0.0245279	klf4+TRL
Smp_008545	2.20796e-08	0.845024	0.793	0.576	0.00022424	klf4+TRL
Smp_003660	6.22615e-08	0.822496	0.851	0.616	0.000632327	klf4+TRL
Smp_900020	6.13844e-07	0.816899	0.829	0.677	0.0062342	klf4+TRL
Smp_013470	6.25616e-10	0.808804	0.927	0.768	6.35375e-06	klf4+TRL
Smp_213300	7.44497e-08	0.800336	0.807	0.556	0.000756111	klf4+TRL
Smp_021140	1.04019e-08	0.786789	0.945	0.859	0.000105642	klf4+TRL
Smp_140040	6.32329e-07	0.773187	0.48	0.192	0.00642193	klf4+TRL
Smp_031570	3.90773e-06	0.765078	0.731	0.535	0.0396869	klf4+TRL
Smp_134010	4.58957e-06	0.754032	0.542	0.293	0.0466117	klf4+TRL
Smp_009690	1.10654e-07	0.74361	0.84	0.657	0.0011238	klf4+TRL
Smp_056760	2.92069e-08	0.743069	0.92	0.798	0.000296626	klf4+TRL
Smp_018990	2.84041e-08	0.739396	0.909	0.747	0.000288472	klf4+TRL
Smp_900060	2.86578e-06	0.726171	0.924	0.848	0.0291049	klf4+TRL
Smp_102040	1.12912e-07	0.72588	0.873	0.697	0.00114673	klf4+TRL
Smp_329210	1.98028e-06	0.718475	0.618	0.374	0.0201117	klf4+TRL
Smp_056360	4.63246e-08	0.712383	0.898	0.747	0.000470472	klf4+TRL
Smp_001830	6.4791e-09	0.707743	0.935	0.818	6.58017e-05	klf4+TRL
Smp_105680	1.10103e-06	0.705182	0.767	0.556	0.0111821	klf4+TRL
Smp_024140	4.52174e-09	0.698612	0.916	0.778	4.59228e-05	klf4+TRL
Smp_146190	3.69914e-09	0.696876	0.953	0.798	3.75685e-05	klf4+TRL
Smp_334080	3.07868e-08	0.6787	0.927	0.778	0.000312671	klf4+TRL
Smp_322220	4.32084e-07	0.671945	0.924	0.727	0.00438824	klf4+TRL
Smp_013200	9.20539e-07	0.663916	0.895	0.758	0.00934899	klf4+TRL
Smp_047200	1.79456e-08	0.662965	0.913	0.768	0.000182255	klf4+TRL
Smp_032760	4.60694e-08	0.651712	0.942	0.838	0.000467881	klf4+TRL
Smp_139340	1.34577e-06	0.645053	0.589	0.293	0.0136677	klf4+TRL
Smp_180000	1.08558e-08	0.626924	0.956	0.899	0.000110252	klf4+TRL
Smp_325920	1.88384e-06	0.615678	0.869	0.697	0.0191323	klf4+TRL
Smp_031310	4.55021e-08	0.609258	0.967	0.96	0.00046212	klf4+TRL
Smp_155060	4.96029e-09	0.562828	0.982	0.97	5.03767e-05	klf4+TRL
Smp_168460	4.09465e-07	-0.512033	0.015	0.141	0.00415852	klf4+TRL
Smp_187360	1.48021e-06	-0.536189	0.007	0.111	0.015033	klf4+TRL
Smp_337480	6.763e-07	-0.5555	0.091	0.293	0.0068685	klf4+TRL
Smp_341030	1.71495e-08	-0.556079	0.007	0.141	0.00017417	klf4+TRL
Smp_142420	1.89115e-06	-0.558059	0.011	0.121	0.0192065	klf4+TRL
Smp_201600	2.00839e-09	-0.565347	0.964	0.97	2.03972e-05	klf4+TRL
Smp_026560	2.1432e-07	-0.571348	0.847	0.929	0.00217664	klf4+TRL
Smp_059200	1.13045e-08	-0.576466	0.004	0.131	0.000114808	klf4+TRL
Smp_246610	4.44224e-08	-0.577649	0.309	0.636	0.000451154	klf4+TRL
Smp_318600	1.92843e-07	-0.578193	0.004	0.111	0.00195852	klf4+TRL
Smp_145580	4.82597e-11	-0.582061	0	0.152	4.90125e-07	klf4+TRL
Smp_150860	1.0741e-06	-0.589295	0.062	0.242	0.0109085	klf4+TRL
Smp_056970	2.86896e-08	-0.594863	0.982	1	0.000291372	klf4+TRL
Smp_156500	4.23168e-07	-0.608837	0.018	0.152	0.00429769	klf4+TRL
Smp_267190	1.11328e-07	-0.615847	0.018	0.162	0.00113065	klf4+TRL
Smp_194420	3.26499e-09	-0.621939	0.007	0.152	3.31592e-05	klf4+TRL
Smp_055440	3.50223e-06	-0.655468	0.029	0.162	0.0355686	klf4+TRL
Smp_334140	3.59255e-07	-0.665145	0.051	0.232	0.0036486	klf4+TRL
Smp_340130	6.88432e-07	-0.673641	0.08	0.283	0.00699171	klf4+TRL
Smp_308830	4.8644e-08	-0.67643	0.004	0.121	0.000494028	klf4+TRL
Smp_160490	4.59146e-08	-0.685839	0.004	0.121	0.000466309	klf4+TRL
Smp_333260	2.16592e-06	-0.698368	0.062	0.232	0.021997	klf4+TRL
Smp_030870	1.41073e-06	-0.703714	0.022	0.152	0.0143274	klf4+TRL
Smp_159570	6.91005e-12	-0.705623	0.018	0.232	7.01785e-08	klf4+TRL
Smp_318320	2.36334e-08	-0.707065	0.018	0.172	0.000240021	klf4+TRL
Smp_004710	3.71402e-08	-0.721089	0.462	0.758	0.000377196	klf4+TRL
Smp_342830	1.19879e-09	-0.724253	0.04	0.253	1.21749e-05	klf4+TRL
Smp_302410	5.67175e-07	-0.72967	0.069	0.263	0.00576023	klf4+TRL
Smp_034550	1.54064e-06	-0.7314	0.044	0.202	0.0156468	klf4+TRL
Smp_159860	1.53076e-06	-0.731806	0.022	0.152	0.0155464	klf4+TRL
Smp_033010	4.63131e-13	-0.732955	0.007	0.212	4.70356e-09	klf4+TRL
Smp_045360	3.21386e-06	-0.733514	0.258	0.505	0.0326399	klf4+TRL
Smp_001000	3.53631e-06	-0.741001	0.076	0.253	0.0359147	klf4+TRL
Smp_159740	4.7109e-09	-0.742913	0.025	0.202	4.78439e-05	klf4+TRL
Smp_324050	6.90383e-09	-0.743108	0.018	0.182	7.01153e-05	klf4+TRL
Smp_004690	3.89131e-06	-0.747031	0.127	0.343	0.0395202	klf4+TRL
Smp_176050	2.65635e-06	-0.749233	0.069	0.242	0.0269779	klf4+TRL
Smp_335990	7.12968e-16	-0.749392	1	1	7.2409e-12	klf4+TRL
Smp_159050	1.09169e-08	-0.750299	0.062	0.283	0.000110872	klf4+TRL
Smp_180620	4.01931e-07	-0.760055	0.011	0.131	0.00408201	klf4+TRL
Smp_020540	1.87744e-08	-0.766753	0.018	0.172	0.000190673	klf4+TRL
Smp_127870	2.10853e-09	-0.775141	0.044	0.253	2.14143e-05	klf4+TRL
Smp_343200	1.39781e-06	-0.789127	0.011	0.121	0.0141962	klf4+TRL
Smp_141390	2.50787e-12	-0.79732	0.058	0.343	2.54699e-08	klf4+TRL
Smp_039650	4.52811e-08	-0.798877	0.062	0.263	0.000459875	klf4+TRL
Smp_341620	3.76682e-06	-0.803687	0.495	0.677	0.0382558	klf4+TRL
Smp_335180	1.07852e-06	-0.804897	0.025	0.162	0.0109535	klf4+TRL
Smp_245480	2.03056e-06	-0.80599	0.055	0.222	0.0206224	klf4+TRL
Smp_343400	1.1986e-10	-0.808178	0.036	0.263	1.2173e-06	klf4+TRL
Smp_243000	1.11785e-12	-0.808394	0.022	0.253	1.13529e-08	klf4+TRL
Smp_168730	6.93308e-10	-0.819096	0.135	0.434	7.04123e-06	klf4+TRL
Smp_309990	9.02127e-08	-0.819857	0.022	0.172	0.0009162	klf4+TRL
Smp_309980	5.3986e-10	-0.827016	0.025	0.222	5.48282e-06	klf4+TRL
Smp_197860	3.76381e-06	-0.82843	0.105	0.303	0.0382252	klf4+TRL
Smp_336100	2.68217e-07	-0.834006	0.007	0.121	0.00272402	klf4+TRL
Smp_344220	8.09996e-13	-0.835206	0.015	0.232	8.22632e-09	klf4+TRL
Smp_151060	9.93504e-08	-0.840308	0.084	0.293	0.001009	klf4+TRL
Smp_135160	8.30779e-08	-0.845109	0.091	0.313	0.000843739	klf4+TRL
Smp_173480	7.00116e-09	-0.845815	0.015	0.172	7.11038e-05	klf4+TRL
Smp_302360	9.5172e-10	-0.846392	0.12	0.414	9.66567e-06	klf4+TRL
Smp_153390	1.24462e-06	-0.851639	0.116	0.333	0.0126403	klf4+TRL
Smp_068720	2.20225e-09	-0.854859	0.102	0.364	2.2366e-05	klf4+TRL
Smp_334740	1.59739e-08	-0.858552	0.033	0.212	0.000162231	klf4+TRL
Smp_330630	2.18918e-08	-0.862256	0.018	0.172	0.000222333	klf4+TRL
Smp_179660	3.04534e-06	-0.863567	0.12	0.313	0.0309285	klf4+TRL
Smp_346770	1.15104e-08	-0.874721	0.04	0.232	0.0001169	klf4+TRL
Smp_344230	2.06541e-09	-0.876935	0.004	0.141	2.09763e-05	klf4+TRL
Smp_015100	2.2313e-10	-0.877125	0	0.141	2.26611e-06	klf4+TRL
Smp_148020	1.32136e-12	-0.877614	0.033	0.283	1.34198e-08	klf4+TRL
Smp_245850	4.86765e-06	-0.886573	0.076	0.253	0.0494358	klf4+TRL
Smp_337580	9.33112e-07	-0.897916	0.087	0.283	0.00947669	klf4+TRL
Smp_122900	1.11222e-07	-0.902548	0.149	0.394	0.00112958	klf4+TRL
Smp_065290	3.57198e-08	-0.914493	0.062	0.273	0.000362771	klf4+TRL
Smp_242800	1.27721e-08	-0.915487	0.113	0.364	0.000129713	klf4+TRL
Smp_021920	2.35536e-08	-0.916012	0.102	0.343	0.00023921	klf4+TRL
Smp_054810	1.65e-09	-0.920356	0.044	0.253	1.67574e-05	klf4+TRL
Smp_343700	2.50449e-07	-0.92577	0.302	0.566	0.00254356	klf4+TRL
Smp_138850	2.81669e-09	-0.926083	0.058	0.283	2.86063e-05	klf4+TRL
Smp_333250	2.02527e-09	-0.927924	0.004	0.141	2.05687e-05	klf4+TRL
Smp_150350	1.09317e-10	-0.933447	0.051	0.293	1.11022e-06	klf4+TRL
Smp_137910	1.06709e-12	-0.939563	0.004	0.192	1.08374e-08	klf4+TRL
Smp_344800	3.04331e-08	-0.943485	0.175	0.455	0.000309078	klf4+TRL
Smp_114660	7.0496e-07	-0.946906	0.065	0.253	0.00715957	klf4+TRL
Smp_134080	3.15926e-07	-0.952751	0.149	0.384	0.00320855	klf4+TRL
Smp_314640	6.64934e-08	-0.953517	0.029	0.192	0.000675307	klf4+TRL
Smp_053230	1.20693e-10	-0.953779	0.651	0.818	1.22576e-06	klf4+TRL
Smp_031770	3.22878e-08	-0.969645	0.116	0.364	0.000327914	klf4+TRL
Smp_154970	8.97555e-10	-0.972594	0.389	0.697	9.11557e-06	klf4+TRL
Smp_124520	1.7641e-08	-0.975913	0.065	0.283	0.000179162	klf4+TRL
Smp_340860	5.4494e-07	-0.977355	0.32	0.576	0.00553441	klf4+TRL
Smp_007330	1.82789e-08	-0.978427	0.029	0.202	0.00018564	klf4+TRL
Smp_130280	1.16664e-07	-0.985091	0.305	0.556	0.00118484	klf4+TRL
Smp_060570	2.07549e-10	-0.988092	0.051	0.283	2.10787e-06	klf4+TRL
Smp_210500	3.17267e-07	-0.991569	0.36	0.596	0.00322217	klf4+TRL
Smp_085240	6.27044e-09	-0.993207	0.465	0.697	6.36825e-05	klf4+TRL
Smp_170550	4.44475e-06	-1.00051	0.473	0.667	0.0451409	klf4+TRL
Smp_126230	5.57802e-09	-1.00379	0.015	0.172	5.66504e-05	klf4+TRL
Smp_166180	8.29122e-11	-1.00414	0.058	0.313	8.42056e-07	klf4+TRL
Smp_246550	1.39554e-07	-1.00656	0.073	0.273	0.00141731	klf4+TRL
Smp_210300	1.39186e-10	-1.01147	0.047	0.283	1.41357e-06	klf4+TRL
Smp_167010	1.00213e-08	-1.01186	0.175	0.455	0.000101776	klf4+TRL
Smp_016780	2.27092e-10	-1.01243	0.051	0.283	2.30635e-06	klf4+TRL
Smp_162060	3.90804e-07	-1.01383	0.255	0.505	0.00396901	klf4+TRL
Smp_043110	5.94855e-07	-1.01603	0.091	0.293	0.00604135	klf4+TRL
Smp_245140	8.51042e-08	-1.01912	0.011	0.141	0.000864319	klf4+TRL
Smp_062250	3.73071e-13	-1.01982	0.633	0.869	3.78891e-09	klf4+TRL
Smp_163520	4.11125e-07	-1.02625	0.065	0.253	0.00417538	klf4+TRL
Smp_138290	7.6839e-08	-1.02674	0.102	0.333	0.000780376	klf4+TRL
Smp_078690	6.1802e-07	-1.03118	0.062	0.242	0.00627661	klf4+TRL
Smp_334030	2.28445e-06	-1.03144	0.342	0.566	0.0232008	klf4+TRL
Smp_120700	2.5114e-13	-1.0337	0.727	0.899	2.55058e-09	klf4+TRL
Smp_333100	9.87021e-08	-1.03802	0.145	0.384	0.00100242	klf4+TRL
Smp_074150	7.26572e-08	-1.0385	0.287	0.576	0.000737907	klf4+TRL
Smp_246170	8.21964e-08	-1.04472	0.044	0.222	0.000834787	klf4+TRL
Smp_139100	4.93213e-09	-1.04558	0.124	0.394	5.00907e-05	klf4+TRL
Smp_154410	4.32137e-12	-1.04791	0.004	0.182	4.38878e-08	klf4+TRL
Smp_245720	9.67839e-09	-1.04877	0.004	0.131	9.82937e-05	klf4+TRL
Smp_214180	1.69654e-07	-1.05093	0.069	0.273	0.001723	klf4+TRL
Smp_125020	3.16132e-13	-1.05719	0.025	0.273	3.21063e-09	klf4+TRL
Smp_318820	1.38164e-08	-1.07043	0.007	0.141	0.000140319	klf4+TRL
Smp_087580	7.51977e-10	-1.07139	0.142	0.424	7.63708e-06	klf4+TRL
Smp_031880	7.3219e-08	-1.07181	0.698	0.778	0.000743612	klf4+TRL
Smp_074450	2.17063e-08	-1.07344	0.033	0.212	0.000220449	klf4+TRL
Smp_080210	7.11115e-09	-1.07879	0.065	0.293	7.22208e-05	klf4+TRL
Smp_036720	5.32993e-11	-1.08059	0.011	0.192	5.41308e-07	klf4+TRL
Smp_160290	3.77618e-13	-1.08447	0.051	0.333	3.83509e-09	klf4+TRL
Smp_042150	1.32428e-09	-1.08532	0.018	0.192	1.34493e-05	klf4+TRL
Smp_345020	3.71056e-12	-1.08663	0.022	0.242	3.76845e-08	klf4+TRL
Smp_043220	9.77774e-07	-1.08788	0.411	0.646	0.00993027	klf4+TRL
Smp_247190	7.44404e-12	-1.08861	0.047	0.303	7.56017e-08	klf4+TRL
Smp_045560	2.52736e-10	-1.0918	0.182	0.495	2.56679e-06	klf4+TRL
Smp_086190	9.51171e-10	-1.09571	0.124	0.394	9.66009e-06	klf4+TRL
Smp_075370	5.94386e-08	-1.09921	0.218	0.485	0.000603658	klf4+TRL
Smp_247360	1.82981e-09	-1.10143	0.044	0.253	1.85835e-05	klf4+TRL
Smp_150230	7.95691e-09	-1.10185	0.058	0.273	8.08103e-05	klf4+TRL
Smp_038440	1.13836e-07	-1.10703	0.04	0.212	0.00115612	klf4+TRL
Smp_130660	3.52855e-07	-1.10738	0.011	0.131	0.00358359	klf4+TRL
Smp_308140	3.95579e-10	-1.10779	0.022	0.212	4.0175e-06	klf4+TRL
Smp_067140	6.33006e-11	-1.11314	0.502	0.737	6.42881e-07	klf4+TRL
Smp_017420	2.19978e-14	-1.11451	0.044	0.333	2.23409e-10	klf4+TRL
Smp_160370	3.11069e-10	-1.11487	0.015	0.192	3.15922e-06	klf4+TRL
Smp_074460	2.22522e-08	-1.11871	0.022	0.182	0.000225993	klf4+TRL
Smp_038950	2.46175e-15	-1.12137	0.618	0.909	2.50015e-11	klf4+TRL
Smp_176350	8.25409e-15	-1.12266	0.018	0.273	8.38286e-11	klf4+TRL
Smp_006730	1.711e-08	-1.12792	0.189	0.465	0.00017377	klf4+TRL
Smp_315790	2.67162e-07	-1.12898	0.113	0.333	0.0027133	klf4+TRL
Smp_204720	1.97983e-12	-1.13339	0.033	0.273	2.01071e-08	klf4+TRL
Smp_034410	1.53347e-07	-1.13387	0.302	0.556	0.00155739	klf4+TRL
Smp_041550	6.18361e-11	-1.1344	0.025	0.232	6.28007e-07	klf4+TRL
Smp_132670	1.32391e-09	-1.1346	0.142	0.424	1.34457e-05	klf4+TRL
Smp_307090	1.18386e-08	-1.13467	0.036	0.222	0.000120233	klf4+TRL
Smp_147160	5.6054e-15	-1.13748	0.055	0.374	5.69284e-11	klf4+TRL
Smp_146120	4.60957e-10	-1.14664	0.036	0.242	4.68148e-06	klf4+TRL
Smp_142880	1.18327e-13	-1.14686	0.011	0.232	1.20173e-09	klf4+TRL
Smp_000260	3.75922e-11	-1.14935	0.36	0.697	3.81786e-07	klf4+TRL
Smp_246950	1.96035e-07	-1.15095	0.153	0.394	0.00199093	klf4+TRL
Smp_170150	2.76099e-13	-1.15276	0.069	0.384	2.80406e-09	klf4+TRL
Smp_153550	8.08811e-09	-1.15809	0.08	0.313	8.21429e-05	klf4+TRL
Smp_346680	2.23818e-14	-1.16183	0.029	0.293	2.2731e-10	klf4+TRL
Smp_146600	1.45544e-12	-1.164	0.076	0.374	1.47814e-08	klf4+TRL
Smp_136540	1.78701e-16	-1.16632	0.175	0.636	1.81488e-12	klf4+TRL
Smp_151490	8.89483e-07	-1.16797	0.08	0.273	0.00903359	klf4+TRL
Smp_087250	3.04462e-06	-1.16895	0.102	0.283	0.0309212	klf4+TRL
Smp_152960	2.1353e-07	-1.17221	0.12	0.343	0.00216861	klf4+TRL
Smp_136710	4.69039e-10	-1.17458	0.076	0.333	4.76356e-06	klf4+TRL
Smp_056990	6.11514e-07	-1.17511	0.073	0.263	0.00621053	klf4+TRL
Smp_006860	9.40512e-07	-1.18922	0.145	0.354	0.00955184	klf4+TRL
Smp_091460	1.55313e-08	-1.19131	0.164	0.444	0.000157736	klf4+TRL
Smp_041430	6.59922e-09	-1.19329	0.309	0.576	6.70217e-05	klf4+TRL
Smp_086330	2.00913e-11	-1.19478	0.073	0.343	2.04047e-07	klf4+TRL
Smp_063070	6.7789e-08	-1.19771	0.156	0.414	0.000688465	klf4+TRL
Smp_074000	6.82533e-16	-1.2014	0.669	0.889	6.9318e-12	klf4+TRL
Smp_334010	2.8236e-10	-1.20296	0.069	0.313	2.86764e-06	klf4+TRL
Smp_315780	1.30783e-16	-1.20309	0.153	0.596	1.32823e-12	klf4+TRL
Smp_171020	1.11588e-08	-1.20356	0.084	0.313	0.000113329	klf4+TRL
Smp_327270	1.67195e-17	-1.20357	0.015	0.303	1.69804e-13	klf4+TRL
Smp_043570	4.4335e-10	-1.20726	0.098	0.364	4.50266e-06	klf4+TRL
Smp_136930	8.15378e-11	-1.21015	0.04	0.263	8.28098e-07	klf4+TRL
Smp_330160	3.54334e-07	-1.21576	0.058	0.242	0.00359862	klf4+TRL
Smp_146750	2.12612e-08	-1.2187	0.029	0.202	0.000215929	klf4+TRL
Smp_063330	1.55311e-12	-1.22806	0.069	0.364	1.57734e-08	klf4+TRL
Smp_324770	3.64552e-07	-1.22836	0.011	0.131	0.00370239	klf4+TRL
Smp_151580	9.8568e-10	-1.23076	0.022	0.202	1.00106e-05	klf4+TRL
Smp_341660	2.95446e-12	-1.24186	0.036	0.283	3.00055e-08	klf4+TRL
Smp_057650	1.22523e-09	-1.24429	0.265	0.566	1.24434e-05	klf4+TRL
Smp_075420	4.12949e-09	-1.24624	0.062	0.283	4.19391e-05	klf4+TRL
Smp_179810	4.11421e-11	-1.24874	0.047	0.293	4.17839e-07	klf4+TRL
Smp_146250	2.65015e-13	-1.24912	0.022	0.263	2.69149e-09	klf4+TRL
Smp_244480	7.63329e-13	-1.25984	0.291	0.657	7.75237e-09	klf4+TRL
Smp_302290	2.37932e-10	-1.26083	0.276	0.596	2.41643e-06	klf4+TRL
Smp_045010	2.31315e-13	-1.26167	0.029	0.283	2.34924e-09	klf4+TRL
Smp_144450	1.79385e-12	-1.26874	0.011	0.212	1.82183e-08	klf4+TRL
Smp_307000	1.47739e-16	-1.27446	0.098	0.505	1.50044e-12	klf4+TRL
Smp_096790	4.30652e-10	-1.27665	0.08	0.333	4.37371e-06	klf4+TRL
Smp_267080	5.80025e-13	-1.28025	0.095	0.424	5.89073e-09	klf4+TRL
Smp_055870	1.76449e-08	-1.29276	0.262	0.515	0.000179202	klf4+TRL
Smp_321770	3.85674e-09	-1.29618	0.124	0.384	3.9169e-05	klf4+TRL
Smp_128230	6.77516e-11	-1.29819	0.029	0.242	6.88086e-07	klf4+TRL
Smp_127450	2.5911e-18	-1.29946	0.116	0.576	2.63152e-14	klf4+TRL
Smp_310760	7.01812e-20	-1.30147	0.102	0.556	7.1276e-16	klf4+TRL
Smp_344390	6.14584e-11	-1.303	0.011	0.192	6.24172e-07	klf4+TRL
Smp_045220	1.90297e-10	-1.30564	0.08	0.343	1.93266e-06	klf4+TRL
Smp_137920	5.92137e-10	-1.31354	0.193	0.485	6.01374e-06	klf4+TRL
Smp_003990	6.27566e-15	-1.32087	0.353	0.737	6.37356e-11	klf4+TRL
Smp_104110	8.88359e-19	-1.32253	0.084	0.495	9.02217e-15	klf4+TRL
Smp_195060	3.4667e-09	-1.32317	0.025	0.202	3.52078e-05	klf4+TRL
Smp_333330	4.87542e-12	-1.32487	0.004	0.182	4.95148e-08	klf4+TRL
Smp_320340	9.85286e-18	-1.32632	0.04	0.384	1.00066e-13	klf4+TRL
Smp_071050	1.58681e-11	-1.33097	0.156	0.485	1.61156e-07	klf4+TRL
Smp_072140	8.96514e-11	-1.33341	0.444	0.697	9.105e-07	klf4+TRL
Smp_094190	2.07306e-16	-1.33393	0.175	0.606	2.1054e-12	klf4+TRL
Smp_051410	1.26199e-13	-1.3363	0.036	0.303	1.28168e-09	klf4+TRL
Smp_034660	2.96125e-14	-1.34515	0.044	0.333	3.00745e-10	klf4+TRL
Smp_046690	4.93165e-10	-1.35147	0.825	0.879	5.00859e-06	klf4+TRL
Smp_059530	6.74532e-11	-1.36076	0.084	0.354	6.85054e-07	klf4+TRL
Smp_067010	2.4419e-06	-1.36239	0.113	0.303	0.0247999	klf4+TRL
Smp_124760	6.17533e-14	-1.36449	0.029	0.293	6.27167e-10	klf4+TRL
Smp_123550	4.16923e-08	-1.36622	0.004	0.121	0.000423427	klf4+TRL
Smp_074190	1.60192e-11	-1.36689	0.047	0.293	1.62691e-07	klf4+TRL
Smp_085540	1.16559e-09	-1.36789	0.225	0.545	1.18378e-05	klf4+TRL
Smp_332970	6.94139e-12	-1.37172	0.007	0.192	7.04968e-08	klf4+TRL
Smp_028670	1.72059e-12	-1.37645	0.076	0.374	1.74744e-08	klf4+TRL
Smp_081430	1.33922e-12	-1.38704	0.12	0.455	1.36011e-08	klf4+TRL
Smp_203090	1.97855e-06	-1.38765	0.033	0.172	0.0200942	klf4+TRL
Smp_307260	9.68234e-10	-1.38823	0.029	0.222	9.83339e-06	klf4+TRL
Smp_025380	2.95825e-08	-1.38848	0.127	0.384	0.00030044	klf4+TRL
Smp_147680	7.5826e-10	-1.40018	0.062	0.293	7.70089e-06	klf4+TRL
Smp_043650	2.22725e-09	-1.40066	0.647	0.838	2.26199e-05	klf4+TRL
Smp_346740	9.76977e-14	-1.40258	0.007	0.222	9.92218e-10	klf4+TRL
Smp_123480	3.53716e-11	-1.408	0.135	0.424	3.59234e-07	klf4+TRL
Smp_035260	4.54515e-14	-1.41474	0.044	0.333	4.61605e-10	klf4+TRL
Smp_136470	1.194e-10	-1.4164	0.116	0.404	1.21262e-06	klf4+TRL
Smp_021290	1.13467e-12	-1.42268	0.124	0.444	1.15237e-08	klf4+TRL
Smp_307020	1.35322e-10	-1.43278	0.291	0.606	1.37433e-06	klf4+TRL
Smp_159060	1.25374e-12	-1.43907	0.004	0.192	1.2733e-08	klf4+TRL
Smp_156480	1.8938e-10	-1.44262	0.011	0.182	1.92335e-06	klf4+TRL
Smp_002100	9.24146e-09	-1.44354	0.225	0.495	9.38562e-05	klf4+TRL
Smp_134470	2.41576e-09	-1.44891	0.178	0.455	2.45345e-05	klf4+TRL
Smp_310750	3.55524e-19	-1.45428	0.076	0.495	3.6107e-15	klf4+TRL
Smp_140590	1.11919e-16	-1.47287	0.124	0.525	1.13664e-12	klf4+TRL
Smp_121950	9.48043e-15	-1.50095	0.036	0.323	9.62832e-11	klf4+TRL
Smp_174630	1.12136e-14	-1.50486	0.084	0.404	1.13885e-10	klf4+TRL
Smp_127930	4.38599e-19	-1.50742	0.058	0.434	4.45441e-15	klf4+TRL
Smp_340480	1.50067e-11	-1.51176	0.025	0.242	1.52408e-07	klf4+TRL
Smp_342270	8.69951e-10	-1.51538	0.011	0.172	8.83522e-06	klf4+TRL
Smp_065610	2.2703e-18	-1.51788	0.476	0.828	2.30572e-14	klf4+TRL
Smp_319650	6.47555e-11	-1.5281	0.025	0.232	6.57657e-07	klf4+TRL
Smp_203130	2.16773e-10	-1.53667	0.131	0.424	2.20155e-06	klf4+TRL
Smp_020070	1.34763e-19	-1.53924	0.098	0.545	1.36866e-15	klf4+TRL
Smp_247790	5.32336e-23	-1.54049	0.033	0.434	5.4064e-19	klf4+TRL
Smp_099770	1.23759e-11	-1.55551	0.073	0.354	1.2569e-07	klf4+TRL
Smp_152330	9.6576e-20	-1.56391	0.211	0.677	9.80826e-16	klf4+TRL
Smp_019310	1.41969e-08	-1.57076	0.098	0.333	0.000144183	klf4+TRL
Smp_174870	1.50455e-10	-1.57337	0.036	0.253	1.52802e-06	klf4+TRL
Smp_194050	4.04155e-12	-1.58502	0.16	0.485	4.10459e-08	klf4+TRL
Smp_073400	1.39039e-13	-1.59965	0.542	0.798	1.41208e-09	klf4+TRL
Smp_012580	2.83798e-20	-1.59977	0.116	0.566	2.88225e-16	klf4+TRL
Smp_045550	2.70362e-19	-1.60238	0.08	0.495	2.7458e-15	klf4+TRL
Smp_306990	6.63919e-23	-1.61136	0.131	0.646	6.74276e-19	klf4+TRL
Smp_042160	5.00533e-23	-1.62844	0.48	0.919	5.08341e-19	klf4+TRL
Smp_017430	2.30013e-22	-1.63052	0.764	0.97	2.33601e-18	klf4+TRL
Smp_045200	1.78411e-12	-1.63244	0.207	0.556	1.81194e-08	klf4+TRL
Smp_173760	6.70817e-09	-1.63964	0.033	0.212	6.81282e-05	klf4+TRL
Smp_095630	3.81648e-06	-1.65472	0.291	0.495	0.0387602	klf4+TRL
Smp_171270	8.91632e-16	-1.6657	0	0.222	9.05541e-12	klf4+TRL
Smp_090080	3.91878e-12	-1.67011	0.102	0.414	3.97991e-08	klf4+TRL
Smp_316820	4.72377e-16	-1.67604	0.098	0.465	4.79746e-12	klf4+TRL
Smp_123270	3.68338e-12	-1.67646	0.32	0.677	3.74084e-08	klf4+TRL
Smp_068530	1.57833e-10	-1.67672	0.196	0.505	1.60295e-06	klf4+TRL
Smp_317420	1.72249e-19	-1.67724	0.182	0.636	1.74937e-15	klf4+TRL
Smp_214190	3.76831e-19	-1.68018	0.142	0.606	3.8271e-15	klf4+TRL
Smp_005720	1.01062e-13	-1.70411	0.182	0.545	1.02639e-09	klf4+TRL
Smp_174510	7.65174e-12	-1.71485	0.076	0.354	7.77111e-08	klf4+TRL
Smp_051120	2.51077e-13	-1.71901	0.04	0.303	2.54994e-09	klf4+TRL
Smp_139970	1.16882e-12	-1.72923	0.135	0.465	1.18705e-08	klf4+TRL
Smp_134550	7.00188e-16	-1.73563	0.215	0.646	7.11111e-12	klf4+TRL
Smp_059980	1.12377e-15	-1.77038	0.04	0.343	1.1413e-11	klf4+TRL
Smp_043120	3.71569e-12	-1.7746	0.215	0.556	3.77365e-08	klf4+TRL
Smp_139150	3.55998e-19	-1.79167	0.044	0.404	3.61551e-15	klf4+TRL
Smp_101970	3.80164e-11	-1.79882	0.327	0.646	3.86094e-07	klf4+TRL
Smp_011560	1.28956e-13	-1.82773	0.102	0.414	1.30968e-09	klf4+TRL
Smp_141610	2.39252e-18	-1.83415	0.098	0.505	2.42984e-14	klf4+TRL
Smp_346410	3.15412e-18	-1.83692	0.12	0.545	3.20333e-14	klf4+TRL
Smp_037230	9.21948e-25	-1.84126	0.625	0.909	9.3633e-21	klf4+TRL
Smp_024870	1.18965e-16	-1.85482	0.215	0.636	1.20821e-12	klf4+TRL
Smp_046630	5.31614e-14	-1.86266	0.16	0.525	5.39908e-10	klf4+TRL
Smp_136200	1.42513e-21	-1.86627	0.047	0.444	1.44736e-17	klf4+TRL
Smp_328790	3.05883e-24	-1.88246	0.033	0.455	3.10654e-20	klf4+TRL
Smp_069120	9.43252e-12	-1.89186	0.022	0.232	9.57967e-08	klf4+TRL
Smp_244160	4.05493e-16	-1.89553	0.044	0.354	4.11818e-12	klf4+TRL
Smp_166170	2.97407e-15	-1.89593	0.007	0.242	3.02047e-11	klf4+TRL
Smp_095520	2.98766e-16	-1.90044	0.211	0.616	3.03427e-12	klf4+TRL
Smp_121600	1.43372e-22	-1.91999	0.047	0.455	1.45608e-18	klf4+TRL
Smp_124980	3.1513e-12	-1.9222	0.022	0.242	3.20046e-08	klf4+TRL
Smp_166960	9.97692e-10	-1.93089	0.218	0.505	1.01326e-05	klf4+TRL
Smp_306450	9.83292e-16	-1.96504	0.015	0.273	9.98631e-12	klf4+TRL
Smp_134140	1.81857e-14	-1.99842	0.135	0.475	1.84694e-10	klf4+TRL
Smp_134540	2.71e-17	-2.01947	0.007	0.273	2.75228e-13	klf4+TRL
Smp_312850	2.97928e-14	-2.03406	0.011	0.242	3.02576e-10	klf4+TRL
Smp_077720	7.91259e-18	-2.06503	0.095	0.485	8.03602e-14	klf4+TRL
Smp_247180	6.55504e-29	-2.07254	0.098	0.667	6.6573e-25	klf4+TRL
Smp_346030	1.20364e-13	-2.10986	0.167	0.515	1.22242e-09	klf4+TRL
Smp_341080	1.67028e-18	-2.12814	0.687	0.899	1.69633e-14	klf4+TRL
Smp_247170	1.3096e-19	-2.14658	0.422	0.798	1.33003e-15	klf4+TRL
Smp_151590	1.92919e-16	-2.1502	0.011	0.273	1.95929e-12	klf4+TRL
Smp_302040	2.86378e-18	-2.15555	0.225	0.657	2.90845e-14	klf4+TRL
Smp_201060	6.74432e-23	-2.15841	0.269	0.758	6.84954e-19	klf4+TRL
Smp_004190	1.85431e-12	-2.16581	0.073	0.354	1.88323e-08	klf4+TRL
Smp_201030	2.88332e-20	-2.17691	0.295	0.727	2.9283e-16	klf4+TRL
Smp_160360	3.19759e-10	-2.19798	0.025	0.222	3.24747e-06	klf4+TRL
Smp_344440	1.58708e-15	-2.21224	0.015	0.273	1.61184e-11	klf4+TRL
Smp_156960	4.41415e-28	-2.21315	0.051	0.545	4.48301e-24	klf4+TRL
Smp_086470	1.10307e-16	-2.21331	0.018	0.303	1.12028e-12	klf4+TRL
Smp_346900	8.32554e-12	-2.2468	0.124	0.434	8.45542e-08	klf4+TRL
Smp_149130	2.38229e-16	-2.262	0.011	0.273	2.41946e-12	klf4+TRL
Smp_200190	4.10721e-31	-2.35059	0.458	0.939	4.17128e-27	klf4+TRL
Smp_346910	4.06384e-14	-2.36888	0.182	0.545	4.12724e-10	klf4+TRL
Smp_171140	7.47215e-19	-2.3886	0.131	0.545	7.58871e-15	klf4+TRL
Smp_074900	3.48744e-18	-2.39275	0.015	0.313	3.54184e-14	klf4+TRL
Smp_156910	1.56253e-19	-2.4015	0.076	0.485	1.58691e-15	klf4+TRL
Smp_025370	7.75233e-15	-2.42151	0.116	0.475	7.87327e-11	klf4+TRL
Smp_320330	3.98764e-16	-2.47266	0.011	0.273	4.04984e-12	klf4+TRL
Smp_191970	1.80732e-20	-2.55241	0.011	0.333	1.83552e-16	klf4+TRL
Smp_130580	1.20351e-15	-2.66988	0.029	0.313	1.22229e-11	klf4+TRL
Smp_320320	1.66391e-23	-2.73945	0.113	0.586	1.68986e-19	klf4+TRL
Smp_305800	7.31856e-28	-2.75363	0.138	0.677	7.43273e-24	klf4+TRL
Smp_319910	2.50671e-18	-2.85583	0.004	0.273	2.54582e-14	klf4+TRL
Smp_320310	2.88152e-30	-2.87319	0.022	0.505	2.92647e-26	klf4+TRL
Smp_128860	4.28936e-17	-2.95519	0.018	0.303	4.35628e-13	klf4+TRL
Smp_141010	2.81164e-25	-3.04557	0.065	0.525	2.8555e-21	klf4+TRL
Smp_086480	4.45066e-44	-3.05105	0.069	0.788	4.52009e-40	klf4+TRL
Smp_086530	2.14474e-10	-3.07622	0.102	0.364	2.1782e-06	klf4+TRL
Smp_141500	2.26274e-18	-3.10915	0.244	0.687	2.29804e-14	klf4+TRL
Smp_181270	1.30731e-12	-3.13036	0.047	0.303	1.3277e-08	klf4+TRL
Smp_003230	3.63533e-20	-3.29773	0.069	0.455	3.69205e-16	klf4+TRL
Smp_335600	5.80564e-13	-3.47995	0.04	0.293	5.89621e-09	klf4+TRL
Smp_331280	1.28386e-15	-3.51282	0.105	0.455	1.30389e-11	klf4+TRL
Smp_000755	2.29107e-18	-3.6408	0.022	0.333	2.32681e-14	klf4+TRL
Smp_166350	2.64769e-29	-3.75267	0.076	0.606	2.689e-25	klf4+TRL
Smp_130070	6.04907e-14	-3.86107	0.062	0.354	6.14344e-10	klf4+TRL
Smp_056460	1.32546e-20	-4.17907	0.015	0.343	1.34613e-16	klf4+TRL
Smp_195190	8.6594e-30	-4.48748	0.102	0.657	8.79449e-26	klf4+TRL
Smp_319650	1.35109e-29	-2.54946	0.111	0.515	1.37216e-25	sm13+TRL
Smp_134550	1.00718e-30	-2.03274	0.215	0.68	1.0229e-26	sm13+TRL
Smp_319910	1.01294e-16	-1.90483	0.013	0.237	1.02874e-12	sm13+TRL
Smp_195190	1.64764e-23	-1.66762	0.507	0.866	1.67334e-19	sm13+TRL
Smp_166350	5.22832e-27	-1.59604	0.456	0.83	5.30988e-23	sm13+TRL
Smp_069120	2.75967e-25	-1.42901	0.275	0.671	2.80272e-21	sm13+TRL
Smp_305800	4.97061e-16	-1.39755	0.292	0.579	5.04815e-12	sm13+TRL
Smp_347180	7.31876e-20	-1.37113	0.074	0.376	7.43293e-16	sm13+TRL
Smp_331290	2.41137e-25	-1.34687	0.43	0.783	2.44899e-21	sm13+TRL
Smp_095360	2.09593e-37	-1.33791	0.846	0.981	2.12863e-33	sm13+TRL
Smp_141010	6.17296e-19	-1.27765	0.621	0.869	6.26926e-15	sm13+TRL
Smp_141500	4.41813e-23	-1.22668	0.812	0.983	4.48706e-19	sm13+TRL
Smp_146420	1.47355e-13	-1.19924	0.248	0.532	1.49654e-09	sm13+TRL
Smp_210130	2.52658e-16	-1.17897	0.352	0.663	2.566e-12	sm13+TRL
Smp_153490	1.04514e-19	-1.17003	0.302	0.632	1.06144e-15	sm13+TRL
Smp_319790	6.60372e-21	-1.16726	0.05	0.354	6.70674e-17	sm13+TRL
Smp_341080	1.12636e-20	-1.14392	0.839	0.964	1.14393e-16	sm13+TRL
Smp_043570	1.45238e-18	-1.11641	0.05	0.326	1.47504e-14	sm13+TRL
Smp_085540	1.76641e-19	-1.1016	0.221	0.599	1.79397e-15	sm13+TRL
Smp_331280	1.8228e-14	-1.09367	0.413	0.713	1.85123e-10	sm13+TRL
Smp_344610	6.68809e-10	-1.05366	0.423	0.652	6.79242e-06	sm13+TRL
Smp_037230	2.18742e-20	-0.998091	0.768	0.928	2.22154e-16	sm13+TRL
Smp_344620	4.02011e-08	-0.991483	0.5	0.702	0.000408282	sm13+TRL
Smp_003230	3.46765e-16	-0.955342	0.654	0.889	3.52174e-12	sm13+TRL
Smp_166960	1.39992e-14	-0.939112	0.423	0.749	1.42176e-10	sm13+TRL
Smp_344580	1.38311e-12	-0.927321	0.221	0.474	1.40468e-08	sm13+TRL
Smp_048380	3.87769e-18	-0.91858	0.054	0.331	3.93818e-14	sm13+TRL
Smp_200190	8.92075e-10	-0.902922	0.409	0.621	9.05991e-06	sm13+TRL
Smp_340860	5.78083e-13	-0.846919	0.295	0.599	5.87101e-09	sm13+TRL
Smp_046630	2.84981e-10	-0.840144	0.144	0.362	2.89427e-06	sm13+TRL
Smp_176940	6.83893e-17	-0.839995	0.164	0.482	6.94562e-13	sm13+TRL
Smp_154970	1.9021e-12	-0.836963	0.282	0.577	1.93177e-08	sm13+TRL
Smp_346910	6.83027e-15	-0.831271	0.641	0.925	6.93682e-11	sm13+TRL
Smp_148080	2.35149e-11	-0.824335	0.544	0.76	2.38818e-07	sm13+TRL
Smp_204720	7.39823e-12	-0.81539	0.057	0.259	7.51364e-08	sm13+TRL
Smp_341660	3.51864e-17	-0.798885	0.087	0.379	3.57353e-13	sm13+TRL
Smp_307020	1.28103e-15	-0.793077	0.319	0.652	1.30102e-11	sm13+TRL
Smp_051810	2.3274e-18	-0.792606	0.654	0.877	2.36371e-14	sm13+TRL
Smp_074150	2.71255e-08	-0.790819	0.252	0.465	0.000275487	sm13+TRL
Smp_343990	2.72318e-11	-0.787893	0.121	0.345	2.76566e-07	sm13+TRL
Smp_005720	2.40737e-18	-0.787075	0.668	0.894	2.44492e-14	sm13+TRL
Smp_335630	2.09625e-29	-0.785001	0.987	1	2.12895e-25	sm13+TRL
Smp_310760	1.78283e-08	-0.782828	0.131	0.32	0.000181064	sm13+TRL
Smp_071050	5.81271e-10	-0.770546	0.161	0.396	5.90339e-06	sm13+TRL
Smp_043650	1.70332e-10	-0.770019	0.661	0.894	1.72989e-06	sm13+TRL
Smp_147670	6.39301e-12	-0.764327	0.279	0.543	6.49274e-08	sm13+TRL
Smp_012580	1.12223e-08	-0.763994	0.05	0.201	0.000113974	sm13+TRL
Smp_136710	1.08411e-12	-0.762816	0.054	0.267	1.10103e-08	sm13+TRL
Smp_130280	1.10901e-12	-0.73917	0.265	0.549	1.12631e-08	sm13+TRL
Smp_203190	5.29525e-09	-0.737165	0.574	0.836	5.37786e-05	sm13+TRL
Smp_059600	9.37029e-15	-0.729469	0.567	0.844	9.51647e-11	sm13+TRL
Smp_320320	1.63015e-07	-0.728494	0.178	0.357	0.00165558	sm13+TRL
Smp_090080	2.08655e-08	-0.723885	0.128	0.315	0.00021191	sm13+TRL
Smp_329300	1.23818e-10	-0.723799	0.117	0.334	1.2575e-06	sm13+TRL
Smp_031770	5.54232e-11	-0.716489	0.161	0.409	5.62878e-07	sm13+TRL
Smp_065610	3.22733e-12	-0.715411	0.53	0.786	3.27767e-08	sm13+TRL
Smp_179810	7.63659e-10	-0.682889	0.064	0.245	7.75572e-06	sm13+TRL
Smp_202130	1.05843e-10	-0.663369	0.258	0.524	1.07494e-06	sm13+TRL
Smp_246800	6.59509e-08	-0.662884	0.252	0.468	0.000669797	sm13+TRL
Smp_018250	1.60438e-12	-0.662699	0.111	0.359	1.62941e-08	sm13+TRL
Smp_045220	2.05747e-10	-0.656737	0.087	0.295	2.08956e-06	sm13+TRL
Smp_042160	1.55043e-10	-0.65195	0.436	0.727	1.57461e-06	sm13+TRL
Smp_247170	1.25714e-08	-0.646545	0.664	0.816	0.000127675	sm13+TRL
Smp_334090	7.00447e-12	-0.638819	0.658	0.861	7.11374e-08	sm13+TRL
Smp_347800	5.02052e-08	-0.637631	0.638	0.791	0.000509884	sm13+TRL
Smp_136470	3.71525e-09	-0.629345	0.013	0.142	3.7732e-05	sm13+TRL
Smp_067010	1.82818e-10	-0.624548	0.567	0.799	1.8567e-06	sm13+TRL
Smp_163500	5.54111e-09	-0.62236	0.181	0.398	5.62755e-05	sm13+TRL
Smp_101970	1.09384e-13	-0.621539	0.94	0.992	1.11091e-09	sm13+TRL
Smp_024370	8.23679e-09	-0.613712	0.342	0.593	8.36528e-05	sm13+TRL
Smp_145300	1.12385e-06	-0.605908	0.138	0.301	0.0114139	sm13+TRL
Smp_246950	6.16725e-08	-0.600472	0.161	0.359	0.000626345	sm13+TRL
Smp_157590	2.95835e-10	-0.593399	0.383	0.655	3.0045e-06	sm13+TRL
Smp_006860	1.38276e-10	-0.585421	0.05	0.231	1.40434e-06	sm13+TRL
Smp_065890	6.3785e-10	-0.579591	0.393	0.632	6.478e-06	sm13+TRL
Smp_106010	4.5819e-06	-0.577522	0.054	0.173	0.0465338	sm13+TRL
Smp_344080	2.59466e-08	-0.572729	0.037	0.175	0.000263513	sm13+TRL
Smp_310750	2.2588e-09	-0.570303	0.067	0.245	2.29404e-05	sm13+TRL
Smp_157980	1.69085e-07	-0.569318	0.611	0.799	0.00171723	sm13+TRL
Smp_147680	5.89873e-08	-0.563513	0.067	0.22	0.000599075	sm13+TRL
Smp_143910	2.71418e-07	-0.559937	0.064	0.209	0.00275652	sm13+TRL
Smp_155450	2.55196e-08	-0.55746	0.06	0.217	0.000259177	sm13+TRL
Smp_170280	1.57633e-08	-0.557034	0.342	0.574	0.000160092	sm13+TRL
Smp_305220	1.81009e-07	-0.555849	0.03	0.15	0.00183832	sm13+TRL
Smp_156910	8.48042e-07	-0.548565	0.074	0.214	0.00861271	sm13+TRL
Smp_158620	2.6157e-11	-0.546799	0.151	0.398	2.6565e-07	sm13+TRL
Smp_141390	5.64579e-10	-0.546098	0.154	0.379	5.73386e-06	sm13+TRL
Smp_003610	2.93062e-08	-0.537289	0.339	0.574	0.000297634	sm13+TRL
Smp_247430	2.61763e-08	-0.531913	0.201	0.418	0.000265846	sm13+TRL
Smp_150350	1.50889e-09	-0.524361	0.07	0.251	1.53243e-05	sm13+TRL
Smp_333330	7.79367e-08	-0.523602	0.003	0.1	0.000791525	sm13+TRL
Smp_343400	3.6959e-07	-0.520864	0.06	0.198	0.00375355	sm13+TRL
Smp_321770	6.50175e-11	-0.516009	0.141	0.384	6.60317e-07	sm13+TRL
Smp_060290	5.23147e-07	-0.512402	0.225	0.409	0.00531308	sm13+TRL
Smp_201030	9.5052e-09	-0.512141	0.641	0.819	9.65348e-05	sm13+TRL
Smp_194050	4.65623e-14	-0.511907	0.862	0.955	4.72887e-10	sm13+TRL
Smp_010930	2.9954e-07	-0.505747	0.607	0.786	0.00304213	sm13+TRL
Smp_132670	6.56543e-07	-0.50572	0.151	0.326	0.00666786	sm13+TRL
Smp_065120	4.2179e-08	-0.504442	0.346	0.582	0.00042837	sm13+TRL
Smp_342890	9.19705e-09	-0.503914	0.044	0.195	9.34052e-05	sm13+TRL
Smp_145410	3.867e-07	0.602112	0.591	0.474	0.00392733	sm13+TRL
Smp_025860	7.43456e-14	0.611445	0.946	0.889	7.55054e-10	sm13+TRL
Smp_312630	6.6032e-08	0.625615	0.174	0.047	0.000670621	sm13+TRL
Smp_081900	2.45143e-06	0.644629	0.527	0.409	0.0248967	sm13+TRL
Smp_150580	4.06189e-06	0.697118	0.279	0.142	0.0412526	sm13+TRL
Smp_203810	2.55953e-06	0.712346	0.436	0.315	0.0259946	sm13+TRL
Smp_063030	4.06931e-06	0.754799	0.393	0.267	0.0413279	sm13+TRL
Smp_039870	1.21629e-08	0.759765	0.436	0.253	0.000123526	sm13+TRL
Smp_018170	1.82483e-09	0.767472	0.275	0.1	1.8533e-05	sm13+TRL
Smp_147470	2.85456e-08	0.788569	0.53	0.384	0.000289909	sm13+TRL
Smp_165470	4.70255e-06	0.818626	0.497	0.379	0.047759	sm13+TRL
Smp_019280	2.99051e-09	0.841943	0.309	0.131	3.03716e-05	sm13+TRL
Smp_162550	2.05129e-10	0.856667	0.762	0.607	2.08329e-06	sm13+TRL
Smp_111340	5.67781e-07	0.868992	0.862	0.841	0.00576638	sm13+TRL
Smp_343040	2.41507e-06	0.889209	0.232	0.109	0.0245275	sm13+TRL
Smp_158890	1.74648e-15	0.95886	0.178	0.006	1.77373e-11	sm13+TRL
Smp_150750	5.49181e-10	0.968031	0.611	0.44	5.57748e-06	sm13+TRL
Smp_331880	6.07162e-18	0.977456	0.728	0.479	6.16634e-14	sm13+TRL
Smp_162370	1.31347e-14	0.979554	0.503	0.234	1.33396e-10	sm13+TRL
Smp_152430	4.84917e-12	0.980852	0.581	0.401	4.92481e-08	sm13+TRL
Smp_310550	2.61124e-09	0.984468	0.315	0.128	2.65198e-05	sm13+TRL
Smp_303010	1.65809e-12	1.06301	0.393	0.178	1.68395e-08	sm13+TRL
Smp_163710	4.6974e-15	1.07116	0.594	0.306	4.77068e-11	sm13+TRL
Smp_156930	3.8851e-20	1.07203	0.228	0.006	3.94571e-16	sm13+TRL
Smp_335930	2.86141e-27	1.35862	0.292	0.003	2.90605e-23	sm13+TRL
Smp_139180	1.80196e-13	1.43918	0.322	0.106	1.83007e-09	sm13+TRL
Smp_314170	2.71668e-34	1.74824	0.383	0.014	2.75906e-30	sm13+TRL
Smp_342790	6.87113e-39	2.0231	0.711	0.284	6.97832e-35	sm13+TRL
Smp_346630	1.7444e-72	2.85551	0.795	0.123	1.77161e-68	sm13+TRL
Smp_163710	6.27933e-126	1.34564	0.385	0.038	6.37728e-122	neoblasts
Smp_156930	4.89292e-59	0.700964	0.16	0.001	4.96925e-55	neoblasts
Smp_333270	2.28552e-50	0.689991	0.175	0.018	2.32118e-46	neoblasts
Smp_900110	2.48111e-48	0.679598	0.927	0.9	2.51982e-44	neoblasts
Smp_900040	8.97008e-39	0.667904	0.844	0.786	9.11001e-35	neoblasts
Smp_900090	2.16162e-40	0.607025	0.937	0.934	2.19534e-36	neoblasts
Smp_111340	4.18694e-28	0.596283	0.918	0.906	4.25226e-24	neoblasts
Smp_900050	6.1216e-39	0.579131	0.888	0.83	6.2171e-35	neoblasts
Smp_900000	2.7159e-34	0.561833	0.905	0.897	2.75827e-30	neoblasts
Smp_900070	3.1557e-23	0.533963	0.689	0.6	3.20493e-19	neoblasts
Smp_158890	5.97024e-38	0.502062	0.117	0.006	6.06338e-34	neoblasts
Smp_179810	3.32276e-38	-0.516552	0.068	0.223	3.37459e-34	neoblasts
Smp_335630	9.53765e-37	-0.521568	0.379	0.623	9.68644e-33	neoblasts
Smp_042160	5.53899e-43	-0.551068	0.55	0.78	5.6254e-39	neoblasts
Smp_045220	1.50516e-55	-0.556235	0.096	0.319	1.52864e-51	neoblasts
Smp_203190	6.67133e-30	-0.558553	0.651	0.828	6.77541e-26	neoblasts
Smp_031770	1.15205e-51	-0.564513	0.18	0.424	1.17002e-47	neoblasts
Smp_132670	2.20947e-50	-0.573869	0.119	0.336	2.24394e-46	neoblasts
Smp_018250	1.20084e-50	-0.597233	0.087	0.29	1.21957e-46	neoblasts
Smp_346910	2.22237e-56	-0.64523	0.122	0.357	2.25704e-52	neoblasts
Smp_154970	2.37726e-47	-0.660134	0.318	0.585	2.41435e-43	neoblasts
Smp_331280	1.24625e-62	-0.680787	0.054	0.262	1.26569e-58	neoblasts
Smp_166350	2.25434e-84	-0.793416	0.057	0.316	2.28951e-80	neoblasts
Smp_071050	9.53229e-73	-0.829068	0.154	0.449	9.681e-69	neoblasts
Smp_340860	4.58105e-75	-0.894653	0.277	0.6	4.65251e-71	neoblasts
Smp_307020	1.91042e-109	-0.934493	0.29	0.693	1.94022e-105	neoblasts
Smp_085540	6.32952e-113	-0.951145	0.195	0.592	6.42826e-109	neoblasts
Smp_141500	1.07735e-107	-1.03761	0.194	0.567	1.09416e-103	neoblasts
Smp_195190	4.65166e-134	-1.11362	0.072	0.444	4.72422e-130	neoblasts
Smp_134550	1.65771e-146	-1.34935	0.212	0.654	1.68358e-142	neoblasts
Smp_163710	2.49169e-35	1.61251	0.381	0.045	2.53056e-31	neoblast progeny
Smp_346630	2.27735e-09	1.10892	0.242	0.1	2.31288e-05	neoblast progeny
Smp_333270	2.14183e-16	1.02344	0.159	0.007	2.17524e-12	neoblast progeny
Smp_156930	3.84613e-20	0.956793	0.181	0.002	3.90613e-16	neoblast progeny
Smp_162370	3.23593e-18	0.842218	0.678	0.439	3.28641e-14	neoblast progeny
Smp_312630	1.60963e-11	0.698888	0.115	0.007	1.63474e-07	neoblast progeny
Smp_147470	3.91275e-08	0.570847	0.723	0.614	0.000397379	neoblast progeny
Smp_003770	5.33696e-07	0.510592	0.926	0.923	0.00542021	neoblast progeny
Smp_347500	5.75082e-10	-0.503117	0.763	0.859	5.84053e-06	neoblast progeny
Smp_246890	3.2283e-07	-0.513827	0.172	0.323	0.00327866	neoblast progeny
Smp_304000	1.23788e-08	-0.515335	0.028	0.132	0.000125719	neoblast progeny
Smp_156630	5.11299e-08	-0.517686	0.155	0.311	0.000519275	neoblast progeny
Smp_087250	2.60977e-07	-0.520459	0.098	0.227	0.00265049	neoblast progeny
Smp_049270	4.09577e-07	-0.521075	0.205	0.35	0.00415967	neoblast progeny
Smp_078690	6.49175e-08	-0.523504	0.044	0.15	0.000659302	neoblast progeny
Smp_143260	2.8125e-06	-0.54816	0.227	0.375	0.0285638	neoblast progeny
Smp_003230	1.39501e-08	-0.549472	0.129	0.282	0.000141678	neoblast progeny
Smp_203190	1.81454e-07	-0.550102	0.651	0.82	0.00184284	neoblast progeny
Smp_197370	6.73975e-13	-0.551845	0.026	0.168	6.84489e-09	neoblast progeny
Smp_086330	5.97942e-07	-0.553015	0.094	0.214	0.0060727	neoblast progeny
Smp_042140	3.89241e-14	-0.553798	0.697	0.841	3.95313e-10	neoblast progeny
Smp_130280	1.64102e-09	-0.555452	0.1	0.257	1.66662e-05	neoblast progeny
Smp_136550	1.60161e-09	-0.557682	0.05	0.18	1.6266e-05	neoblast progeny
Smp_340490	2.68734e-07	-0.558615	0.331	0.495	0.00272927	neoblast progeny
Smp_037230	8.18518e-09	-0.561614	0.451	0.634	8.31287e-05	neoblast progeny
Smp_248070	2.10901e-07	-0.573461	0.22	0.373	0.00214191	neoblast progeny
Smp_202260	2.34734e-07	-0.575275	0.333	0.493	0.00238396	neoblast progeny
Smp_341080	1.1317e-10	-0.579034	0.712	0.832	1.14936e-06	neoblast progeny
Smp_135560	2.31223e-11	-0.582423	0.039	0.18	2.3483e-07	neoblast progeny
Smp_179810	6.05758e-13	-0.588644	0.063	0.239	6.15207e-09	neoblast progeny
Smp_022340	7.13993e-08	-0.592058	0.094	0.23	0.000725131	neoblast progeny
Smp_147680	4.43172e-12	-0.598324	0.061	0.227	4.50085e-08	neoblast progeny
Smp_006860	9.24643e-11	-0.602749	0.048	0.189	9.39067e-07	neoblast progeny
Smp_083240	3.84031e-10	-0.603166	0.405	0.602	3.90022e-06	neoblast progeny
Smp_183710	7.21843e-16	-0.63375	0.619	0.825	7.33104e-12	neoblast progeny
Smp_334090	5.10851e-14	-0.64211	0.399	0.661	5.18821e-10	neoblast progeny
Smp_062070	6.2276e-10	-0.643005	0.288	0.482	6.32475e-06	neoblast progeny
Smp_202130	1.79037e-10	-0.651712	0.085	0.241	1.8183e-06	neoblast progeny
Smp_136760	1.22217e-10	-0.660224	0.246	0.452	1.24124e-06	neoblast progeny
Smp_125730	2.12418e-10	-0.667672	0.074	0.227	2.15732e-06	neoblast progeny
Smp_154970	2.54216e-10	-0.676087	0.344	0.577	2.58182e-06	neoblast progeny
Smp_307010	1.41561e-10	-0.67636	0.331	0.543	1.43769e-06	neoblast progeny
Smp_021920	7.43895e-11	-0.684405	0.063	0.216	7.555e-07	neoblast progeny
Smp_045220	1.73251e-11	-0.696505	0.109	0.293	1.75953e-07	neoblast progeny
Smp_031770	8.87273e-13	-0.703783	0.163	0.382	9.01115e-09	neoblast progeny
Smp_136710	8.3212e-15	-0.716805	0.048	0.227	8.45101e-11	neoblast progeny
Smp_141830	3.08685e-11	-0.724626	0.085	0.25	3.135e-07	neoblast progeny
Smp_331280	1.03853e-13	-0.728684	0.059	0.236	1.05473e-09	neoblast progeny
Smp_044060	1.54855e-13	-0.74998	0.176	0.407	1.57271e-09	neoblast progeny
Smp_051810	1.32111e-08	-0.764287	0.157	0.311	0.000134172	neoblast progeny
Smp_200190	3.01535e-09	-0.766288	0.087	0.23	3.06239e-05	neoblast progeny
Smp_340130	3.54451e-14	-0.77151	0.072	0.259	3.59981e-10	neoblast progeny
Smp_042160	2.49766e-19	-0.779396	0.436	0.725	2.53662e-15	neoblast progeny
Smp_018250	2.26003e-15	-0.849866	0.078	0.282	2.29529e-11	neoblast progeny
Smp_132670	1.63892e-17	-0.872715	0.109	0.352	1.66449e-13	neoblast progeny
Smp_072190	4.82712e-19	-0.878464	0.656	0.843	4.90243e-15	neoblast progeny
Smp_043650	8.40754e-25	-0.900082	0.638	0.893	8.5387e-21	neoblast progeny
Smp_194050	1.90938e-17	-0.908771	0.394	0.639	1.93916e-13	neoblast progeny
Smp_085540	1.1623e-27	-0.941885	0.187	0.552	1.18043e-23	neoblast progeny
Smp_005720	3.66918e-18	-0.975895	0.135	0.384	3.72642e-14	neoblast progeny
Smp_340860	4.75976e-24	-1.00522	0.253	0.595	4.83401e-20	neoblast progeny
Smp_307020	2.73916e-28	-1.0274	0.303	0.67	2.78189e-24	neoblast progeny
Smp_166960	2.98173e-14	-1.03533	0.133	0.345	3.02824e-10	neoblast progeny
Smp_071050	8.82396e-22	-1.07766	0.157	0.457	8.96162e-18	neoblast progeny
Smp_101970	1.21692e-25	-1.1397	0.431	0.761	1.23591e-21	neoblast progeny
Smp_346910	2.05571e-22	-1.15076	0.105	0.384	2.08778e-18	neoblast progeny
Smp_166350	8.41311e-25	-1.24804	0.044	0.3	8.54435e-21	neoblast progeny
Smp_141500	5.48816e-31	-1.3077	0.211	0.593	5.57378e-27	neoblast progeny
Smp_195190	1.73996e-32	-1.31505	0.081	0.423	1.76711e-28	neoblast progeny
Smp_134550	5.51087e-40	-1.64203	0.19	0.609	5.59684e-36	neoblast progeny
Smp_335630	6.72256e-37	-1.82003	0.499	0.839	6.82743e-33	neoblast progeny
Smp_342940	3.83135e-21	1.74978	0.274	0.063	3.89112e-17	muscles
Smp_163710	1.0807e-54	1.70947	0.393	0.033	1.09756e-50	muscles
Smp_211020	5.52766e-11	1.33605	0.333	0.158	5.61389e-07	muscles
Smp_333270	9.49076e-30	1.30186	0.192	0.011	9.63881e-26	muscles
Smp_201130	3.72833e-21	1.23372	0.462	0.18	3.78649e-17	muscles
Smp_160180	1.76215e-22	1.08424	0.444	0.146	1.78964e-18	muscles
Smp_342060	1.80668e-15	1.06549	0.329	0.112	1.83486e-11	muscles
Smp_019310	1.88143e-14	1.06473	0.231	0.063	1.91078e-10	muscles
Smp_137940	2.09801e-14	1.01911	0.671	0.456	2.13074e-10	muscles
Smp_173150	1.43059e-14	1.001	0.261	0.075	1.45291e-10	muscles
Smp_156930	6.37717e-32	0.916364	0.162	0.001	6.47665e-28	muscles
Smp_087250	3.27239e-10	0.890696	0.765	0.721	3.32344e-06	muscles
Smp_158890	7.40626e-26	0.866043	0.162	0.008	7.52179e-22	muscles
Smp_344020	7.62716e-18	0.84736	0.282	0.072	7.74614e-14	muscles
Smp_200190	1.92619e-17	0.845319	0.675	0.386	1.95624e-13	muscles
Smp_065180	2.17266e-16	0.804395	0.487	0.214	2.20656e-12	muscles
Smp_312630	4.41296e-26	0.796423	0.15	0.005	4.4818e-22	muscles
Smp_307020	7.59569e-09	0.792966	0.889	0.928	7.71418e-05	muscles
Smp_302990	6.15008e-13	0.762726	0.295	0.102	6.24602e-09	muscles
Smp_145890	4.54603e-13	0.760798	0.474	0.217	4.61694e-09	muscles
Smp_167400	6.98476e-17	0.746228	0.35	0.113	7.09373e-13	muscles
Smp_138510	7.48672e-18	0.740001	0.363	0.119	7.60351e-14	muscles
Smp_070380	7.42261e-14	0.736448	0.714	0.489	7.5384e-10	muscles
Smp_000900	3.05796e-24	0.719159	0.363	0.086	3.10566e-20	muscles
Smp_145370	1.27172e-07	0.709045	0.325	0.165	0.00129156	muscles
Smp_012810	1.08136e-10	0.707655	0.654	0.466	1.09823e-06	muscles
Smp_340130	9.04613e-10	0.702696	0.761	0.695	9.18725e-06	muscles
Smp_126420	2.32308e-17	0.6979	0.385	0.134	2.35932e-13	muscles
Smp_122810	2.46732e-20	0.697488	0.479	0.169	2.50581e-16	muscles
Smp_060030	6.39463e-18	0.688389	0.248	0.056	6.49438e-14	muscles
Smp_126540	1.01798e-07	0.683972	0.697	0.506	0.00103386	muscles
Smp_342090	1.17169e-12	0.681541	0.316	0.117	1.18997e-08	muscles
Smp_346280	3.22287e-15	0.676191	0.184	0.036	3.27314e-11	muscles
Smp_150030	5.22052e-13	0.667144	0.231	0.067	5.30196e-09	muscles
Smp_174320	2.01759e-20	0.66473	0.261	0.054	2.04906e-16	muscles
Smp_152290	4.9863e-07	0.654795	0.393	0.23	0.00506409	muscles
Smp_045220	1.68686e-10	0.65325	0.795	0.735	1.71318e-06	muscles
Smp_337660	7.28671e-12	0.651495	0.692	0.431	7.40038e-08	muscles
Smp_155360	1.09344e-12	0.64707	0.628	0.351	1.1105e-08	muscles
Smp_098340	7.33013e-16	0.643785	0.376	0.134	7.44448e-12	muscles
Smp_343800	2.0366e-11	0.631773	0.197	0.055	2.06837e-07	muscles
Smp_247410	3.56069e-17	0.627929	0.457	0.174	3.61624e-13	muscles
Smp_007300	1.09175e-14	0.627415	0.868	0.692	1.10878e-10	muscles
Smp_176820	9.82238e-27	0.623726	0.303	0.054	9.97561e-23	muscles
Smp_079270	8.0244e-12	0.622808	0.581	0.326	8.14958e-08	muscles
Smp_022340	3.2719e-09	0.620095	0.816	0.79	3.32295e-05	muscles
Smp_133690	1.82379e-07	0.617822	0.397	0.232	0.00185224	muscles
Smp_152830	2.09002e-13	0.604641	0.504	0.238	2.12262e-09	muscles
Smp_086330	7.75399e-07	0.599852	0.769	0.709	0.00787495	muscles
Smp_012440	4.43731e-10	0.598488	0.756	0.59	4.50654e-06	muscles
Smp_047060	3.58256e-11	0.590469	0.718	0.509	3.63844e-07	muscles
Smp_335990	3.30407e-15	0.590025	0.991	0.999	3.35561e-11	muscles
Smp_333600	4.11896e-09	0.579394	0.5	0.28	4.18321e-05	muscles
Smp_024120	5.87741e-10	0.574415	0.821	0.664	5.9691e-06	muscles
Smp_072140	6.9448e-10	0.573396	0.748	0.648	7.05314e-06	muscles
Smp_343680	4.41679e-11	0.572993	0.474	0.237	4.48569e-07	muscles
Smp_331570	1.31701e-16	0.572872	0.197	0.037	1.33755e-12	muscles
Smp_332010	1.56831e-13	0.56807	0.799	0.596	1.59277e-09	muscles
Smp_321910	5.61866e-11	0.561259	0.718	0.474	5.70631e-07	muscles
Smp_043120	4.68384e-10	0.558514	0.62	0.387	4.75691e-06	muscles
Smp_137600	1.75963e-09	0.555668	0.645	0.376	1.78708e-05	muscles
Smp_046690	8.41262e-11	0.554659	0.868	0.762	8.54385e-07	muscles
Smp_130950	7.64636e-12	0.552018	0.808	0.638	7.76564e-08	muscles
Smp_346800	9.11387e-18	0.550952	0.295	0.078	9.25604e-14	muscles
Smp_000880	2.57838e-13	0.549431	0.816	0.557	2.6186e-09	muscles
Smp_020130	2.86391e-14	0.549263	0.427	0.173	2.90858e-10	muscles
Smp_310260	1.33632e-13	0.546705	0.662	0.348	1.35717e-09	muscles
Smp_244370	3.63488e-08	0.540589	0.415	0.232	0.000369158	muscles
Smp_194740	1.22231e-08	0.539054	0.265	0.11	0.000124138	muscles
Smp_136590	2.12977e-09	0.537687	0.739	0.518	2.163e-05	muscles
Smp_059570	1.62918e-14	0.535913	0.474	0.198	1.6546e-10	muscles
Smp_043260	1.92271e-18	0.535875	0.179	0.026	1.95271e-14	muscles
Smp_344390	6.32013e-17	0.534128	0.372	0.123	6.41872e-13	muscles
Smp_129080	2.27112e-08	0.53277	0.765	0.593	0.000230655	muscles
Smp_021730	5.34648e-13	0.530677	0.838	0.61	5.42988e-09	muscles
Smp_001000	5.31513e-11	0.529889	0.513	0.26	5.39804e-07	muscles
Smp_341310	1.73219e-09	0.527481	0.611	0.369	1.75922e-05	muscles
Smp_322410	8.2499e-12	0.526538	0.752	0.505	8.3786e-08	muscles
Smp_041980	3.55034e-11	0.526218	0.868	0.644	3.60573e-07	muscles
Smp_341590	1.22441e-09	0.525588	0.868	0.746	1.24351e-05	muscles
Smp_174720	1.03119e-08	0.522609	0.774	0.625	0.000104728	muscles
Smp_053390	5.93312e-11	0.520512	0.932	0.792	6.02568e-07	muscles
Smp_052910	5.01184e-11	0.520301	0.756	0.509	5.09003e-07	muscles
Smp_045300	5.00516e-08	0.519809	0.474	0.275	0.000508324	muscles
Smp_105320	2.21703e-10	0.519415	0.739	0.467	2.25162e-06	muscles
Smp_337400	7.33069e-11	0.511779	0.496	0.244	7.44505e-07	muscles
Smp_127770	1.17852e-10	0.510587	0.329	0.133	1.19691e-06	muscles
Smp_004350	1.77291e-16	0.508583	0.538	0.23	1.80057e-12	muscles
Smp_019750	5.05671e-08	0.506581	0.679	0.475	0.00051356	muscles
Smp_048560	2.97821e-06	0.505834	0.65	0.554	0.0302467	muscles
Smp_029820	4.11914e-11	0.504543	0.782	0.489	4.1834e-07	muscles
Smp_009760	3.08803e-15	0.504164	0.966	0.93	3.13621e-11	muscles
Smp_024820	2.69714e-08	0.503823	0.675	0.513	0.000273922	muscles
Smp_150180	3.00866e-14	0.501318	0.205	0.048	3.05559e-10	muscles
Smp_073270	8.42195e-07	-0.501193	0.496	0.61	0.00855333	muscles
Smp_343540	1.53916e-06	-0.560167	0.688	0.697	0.0156317	muscles
Smp_127810	2.80801e-07	-0.596189	0.726	0.728	0.00285181	muscles
Smp_159050	5.99467e-07	-0.613457	0.158	0.322	0.00608819	muscles
Smp_248100	1.17589e-06	-0.619768	0.009	0.11	0.0119424	muscles
Smp_247330	6.36507e-09	-0.626497	0.132	0.333	6.46437e-05	muscles
Smp_201600	4.84959e-25	-0.6334	0.97	0.986	4.92524e-21	muscles
Smp_152090	1.89907e-06	-0.665592	0.162	0.31	0.019287	muscles
Smp_333590	2.81452e-06	-0.689623	0.372	0.482	0.0285842	muscles
Smp_310210	7.08243e-07	-0.753408	0.085	0.228	0.00719292	muscles
Smp_097830	2.13344e-06	-0.769873	0.496	0.571	0.0216672	muscles
Smp_316340	3.70563e-06	-0.771001	0.115	0.25	0.0376344	muscles
Smp_344620	2.55314e-08	-0.795165	0.731	0.775	0.000259297	muscles
Smp_342880	1.95825e-06	-0.836493	0.312	0.428	0.019888	muscles
Smp_074190	1.75656e-07	-0.837452	0.141	0.301	0.00178396	muscles
Smp_139980	1.19211e-08	-0.842659	0.513	0.603	0.000121071	muscles
Smp_181490	4.12963e-06	-0.859004	0.444	0.511	0.0419405	muscles
Smp_266960	2.42131e-10	-0.886572	0.654	0.74	2.45908e-06	muscles
Smp_170280	2.85955e-08	-0.887982	0.051	0.205	0.000290416	muscles
Smp_154600	4.3015e-08	-0.88833	0.261	0.424	0.00043686	muscles
Smp_140620	1.02847e-06	-0.893556	0.051	0.18	0.0104451	muscles
Smp_076300	2.91481e-10	-0.925892	0.051	0.236	2.96028e-06	muscles
Smp_244340	3.11242e-09	-0.986945	0.017	0.167	3.16098e-05	muscles
Smp_162520	3.6327e-09	-0.990698	0.265	0.438	3.68937e-05	muscles
Smp_306120	1.56001e-06	-1.01023	0.427	0.523	0.0158435	muscles
Smp_345310	6.05392e-08	-1.01425	0.162	0.33	0.000614836	muscles
Smp_170740	2.47972e-09	-1.02524	0.158	0.35	2.5184e-05	muscles
Smp_156150	7.12898e-14	-1.04277	0.415	0.627	7.24019e-10	muscles
Smp_245660	2.62022e-09	-1.04531	0.077	0.251	2.66109e-05	muscles
Smp_335630	3.939e-13	-1.05237	0.41	0.615	4.00045e-09	muscles
Smp_300090	2.84942e-08	-1.06931	0.111	0.272	0.000289387	muscles
Smp_092150	2.09785e-06	-1.07362	0.162	0.296	0.0213058	muscles
Smp_245090	4.60462e-09	-1.07573	0.043	0.198	4.67645e-05	muscles
Smp_246430	1.8111e-07	-1.07661	0.274	0.406	0.00183935	muscles
Smp_346770	1.05317e-06	-1.07688	0.06	0.187	0.010696	muscles
Smp_154970	6.35823e-20	-1.12785	0.385	0.645	6.45742e-16	muscles
Smp_093210	1.29649e-08	-1.13375	0.154	0.33	0.000131672	muscles
Smp_342790	1.91308e-08	-1.1402	0.043	0.191	0.000194292	muscles
Smp_203190	1.28707e-27	-1.15343	0.65	0.856	1.30715e-23	muscles
Smp_044060	2.85871e-11	-1.15712	0.406	0.562	2.90331e-07	muscles
Smp_003900	2.27181e-12	-1.19615	0.043	0.254	2.30725e-08	muscles
Smp_344760	1.79414e-11	-1.20693	0.056	0.258	1.82213e-07	muscles
Smp_322460	1.57528e-08	-1.22038	0.064	0.218	0.000159985	muscles
Smp_101970	1.48215e-10	-1.23143	0.226	0.422	1.50527e-06	muscles
Smp_344820	3.97193e-10	-1.24481	0.654	0.693	4.03389e-06	muscles
Smp_166350	1.0383e-11	-1.25386	0.068	0.277	1.0545e-07	muscles
Smp_345500	8.4151e-19	-1.33164	0.09	0.414	8.54637e-15	muscles
Smp_332310	1.46592e-11	-1.35188	0.081	0.287	1.48879e-07	muscles
Smp_341410	8.49091e-13	-1.36196	0.043	0.252	8.62337e-09	muscles
Smp_173760	5.17351e-13	-1.3636	0.098	0.331	5.25422e-09	muscles
Smp_331280	1.84558e-12	-1.37986	0.051	0.26	1.87437e-08	muscles
Smp_136760	6.80371e-15	-1.38077	0.218	0.48	6.90984e-11	muscles
Smp_340860	6.3523e-19	-1.39527	0.321	0.61	6.45139e-15	muscles
Smp_346910	1.16801e-13	-1.40247	0.115	0.354	1.18623e-09	muscles
Smp_335200	8.19121e-17	-1.46726	0.466	0.666	8.31899e-13	muscles
Smp_157620	7.37741e-18	-1.49156	0.209	0.492	7.49249e-14	muscles
Smp_043650	6.30486e-36	-1.55203	0.65	0.895	6.40322e-32	muscles
Smp_134550	6.20804e-29	-1.58026	0.261	0.642	6.30489e-25	muscles
Smp_242200	4.05285e-19	-1.70241	0.051	0.348	4.11608e-15	muscles
Smp_145210	1.08846e-27	-1.82263	0.184	0.572	1.10544e-23	muscles
Smp_141500	3.55629e-26	-1.82694	0.171	0.548	3.61177e-22	muscles
Smp_132700	1.7746e-23	-1.84271	0.231	0.548	1.80228e-19	muscles
Smp_071050	5.85991e-20	-1.90522	0.162	0.491	5.95132e-16	muscles
Smp_174380	3.6029e-21	-2.0278	0.158	0.488	3.6591e-17	muscles
Smp_195190	8.04848e-30	-2.17263	0.043	0.447	8.17403e-26	muscles
Smp_163710	5.76693e-178	1.46307	0.368	0.054	5.8569e-174	neurons
Smp_130890	2.19485e-73	1.09544	0.401	0.192	2.22909e-69	neurons
Smp_333270	9.11065e-88	0.898504	0.16	0.012	9.25277e-84	neurons
Smp_156930	7.05001e-96	0.821312	0.143	0.001	7.16e-92	neurons
Smp_162370	4.78218e-53	0.755033	0.406	0.213	4.85678e-49	neurons
Smp_312630	3.8669e-58	0.671378	0.101	0.005	3.92723e-54	neurons
Smp_155290	6.30404e-23	0.572761	0.283	0.173	6.40239e-19	neurons
Smp_018170	1.77107e-39	0.567229	0.153	0.046	1.7987e-35	neurons
Smp_337260	1.50858e-41	0.556526	0.667	0.531	1.53211e-37	neurons
Smp_331390	1.55868e-12	0.53537	0.509	0.458	1.583e-08	neurons
Smp_062560	4.74481e-18	0.531713	0.18	0.097	4.81883e-14	neurons
Smp_336780	4.30132e-08	0.507685	0.355	0.283	0.000436842	neurons
Smp_017860	6.10553e-36	0.503832	0.157	0.053	6.20078e-32	neurons
Smp_126480	4.50737e-33	-0.51677	0.026	0.112	4.57768e-29	neurons
Smp_096790	8.0403e-21	-0.517982	0.036	0.103	8.16573e-17	neurons
Smp_245820	2.12642e-32	-0.527955	0.027	0.112	2.15959e-28	neurons
Smp_171780	9.82061e-33	-0.543845	0.028	0.113	9.97382e-29	neurons
Smp_154970	1.79358e-60	-0.573467	0.428	0.666	1.82156e-56	neurons
Smp_035210	7.22174e-30	-0.591494	0.044	0.135	7.3344e-26	neurons
Smp_196840	2.24263e-39	-0.592688	0.026	0.122	2.27762e-35	neurons
Smp_141610	1.06274e-29	-0.600249	0.059	0.158	1.07932e-25	neurons
Smp_307010	2.42145e-37	-0.613013	0.101	0.232	2.45922e-33	neurons
Smp_106010	1.57686e-16	-0.625566	0.135	0.223	1.60146e-12	neurons
Smp_200800	3.67882e-31	-0.629423	0.143	0.274	3.73621e-27	neurons
Smp_304000	6.54042e-23	-0.65495	0.073	0.161	6.64245e-19	neurons
Smp_340860	8.50489e-96	-0.660554	0.364	0.636	8.63757e-92	neurons
Smp_340130	6.09764e-35	-0.696576	0.106	0.23	6.19277e-31	neurons
Smp_046630	5.36953e-38	-0.700727	0.098	0.233	5.4533e-34	neurons
Smp_123830	1.51668e-47	-0.704684	0.026	0.137	1.54034e-43	neurons
Smp_169220	9.38534e-24	-0.711328	0.132	0.239	9.53176e-20	neurons
Smp_090080	6.57956e-37	-0.731537	0.079	0.203	6.6822e-33	neurons
Smp_135560	6.11385e-52	-0.745023	0.052	0.19	6.20923e-48	neurons
Smp_126240	7.86408e-37	-0.761609	0.083	0.204	7.98676e-33	neurons
Smp_078690	8.68634e-52	-0.765796	0.045	0.178	8.82185e-48	neurons
Smp_101970	4.42183e-51	-0.76979	0.212	0.397	4.49082e-47	neurons
Smp_006860	2.09943e-49	-0.780581	0.067	0.208	2.13218e-45	neurons
Smp_086330	4.29975e-53	-0.781257	0.101	0.264	4.36683e-49	neurons
Smp_087250	3.29653e-59	-0.855148	0.119	0.3	3.34795e-55	neurons
Smp_071050	4.44574e-160	-0.881416	0.157	0.507	4.51509e-156	neurons
Smp_031770	7.58596e-64	-0.889404	0.212	0.41	7.7043e-60	neurons
Smp_132670	2.88781e-62	-0.909887	0.158	0.35	2.93286e-58	neurons
Smp_335630	4.55241e-79	-0.915922	0.372	0.61	4.62343e-75	neurons
Smp_179810	7.02385e-67	-0.920629	0.071	0.249	7.13342e-63	neurons
Smp_331280	2.54074e-65	-0.933111	0.054	0.218	2.58037e-61	neurons
Smp_346910	3.0111e-74	-0.950245	0.13	0.342	3.05807e-70	neurons
Smp_147680	4.30425e-72	-0.975327	0.053	0.227	4.3714e-68	neurons
Smp_136710	2.40127e-71	-0.979656	0.062	0.24	2.43873e-67	neurons
Smp_045220	1.06545e-73	-1.00466	0.11	0.313	1.08207e-69	neurons
Smp_018250	5.81267e-83	-1.02663	0.089	0.3	5.90335e-79	neurons
Smp_085540	1.51806e-180	-1.09256	0.204	0.582	1.54174e-176	neurons
Smp_166350	9.53788e-101	-1.14723	0.053	0.275	9.68667e-97	neurons
Smp_307020	1.85233e-199	-1.41409	0.289	0.688	1.88122e-195	neurons
Smp_141500	4.7051e-168	-1.49857	0.179	0.536	4.7785e-164	neurons
Smp_195190	1.74085e-197	-1.68275	0.072	0.436	1.768e-193	neurons
Smp_134550	3.63786e-205	-1.82556	0.238	0.651	3.69461e-201	neurons
Smp_163710	3.57016e-11	0.745181	0.278	0.066	3.62585e-07	flame cells
Smp_162370	2.04179e-08	0.673212	0.411	0.198	0.000207364	flame cells
Smp_333270	5.14524e-10	0.651445	0.149	0.007	5.22551e-06	flame cells
Smp_156930	5.5241e-09	0.515514	0.117	0	5.61027e-05	flame cells
Smp_126240	1.52344e-07	-0.531878	0.057	0.198	0.00154721	flame cells
Smp_042160	1.94674e-10	-0.557758	0.775	0.916	1.97711e-06	flame cells
Smp_087250	4.7575e-09	-0.582735	0.092	0.275	4.83172e-05	flame cells
Smp_018250	1.70552e-09	-0.585473	0.12	0.326	1.73213e-05	flame cells
Smp_135560	6.18739e-10	-0.589381	0.035	0.19	6.28391e-06	flame cells
Smp_197370	2.29674e-11	-0.59089	0.028	0.201	2.33257e-07	flame cells
Smp_340130	2.38595e-11	-0.599828	0.054	0.245	2.42318e-07	flame cells
Smp_045220	6.62605e-11	-0.672286	0.114	0.333	6.72942e-07	flame cells
Smp_346910	3.07365e-11	-0.677504	0.139	0.377	3.1216e-07	flame cells
Smp_136710	2.26532e-07	-0.681919	0.073	0.22	0.00230066	flame cells
Smp_331280	4.40659e-08	-0.704271	0.057	0.205	0.000447533	flame cells
Smp_132670	3.76052e-14	-0.716403	0.127	0.396	3.81918e-10	flame cells
Smp_179810	6.08271e-08	-0.722084	0.095	0.26	0.00061776	flame cells
Smp_106010	5.04558e-08	-0.77667	0.057	0.205	0.000512429	flame cells
Smp_136760	5.37901e-10	-0.801649	0.222	0.458	5.46292e-06	flame cells
Smp_342190	8.17958e-11	-0.835395	0.358	0.615	8.30719e-07	flame cells
Smp_307020	8.14536e-15	-0.840238	0.392	0.692	8.27243e-11	flame cells
Smp_101970	1.19942e-09	-0.977108	0.206	0.432	1.21813e-05	flame cells
Smp_085540	1.38466e-14	-0.977787	0.383	0.674	1.40626e-10	flame cells
Smp_031770	7.1396e-17	-0.999214	0.133	0.429	7.25098e-13	flame cells
Smp_335630	3.83484e-12	-1.00084	0.348	0.641	3.89467e-08	flame cells
Smp_166350	9.15463e-15	-1.02892	0.054	0.286	9.29744e-11	flame cells
Smp_043650	4.41271e-19	-1.05793	0.665	0.905	4.48154e-15	flame cells
Smp_154970	6.54815e-16	-1.07739	0.263	0.59	6.65031e-12	flame cells
Smp_340860	5.94811e-15	-1.15917	0.288	0.579	6.0409e-11	flame cells
Smp_071050	8.62114e-26	-1.17549	0.161	0.571	8.75563e-22	flame cells
Smp_134550	1.0133e-20	-1.51389	0.358	0.685	1.02911e-16	flame cells
Smp_195190	3.41759e-32	-1.55202	0.051	0.473	3.4709e-28	flame cells
Smp_141500	2.03171e-28	-1.58764	0.149	0.579	2.06341e-24	flame cells
Smp_163710	8.29938e-13	0.99796	0.459	0.11	8.42885e-09	parenchyma
Smp_333270	1.1406e-12	0.988047	0.216	0.021	1.15839e-08	parenchyma
Smp_111340	2.03073e-07	0.93234	0.838	0.512	0.00206241	parenchyma
Smp_156930	2.00098e-22	0.929855	0.216	0	2.03219e-18	parenchyma
Smp_059210	5.79873e-07	0.866741	0.743	0.474	0.00588919	parenchyma
Smp_175930	2.72691e-06	0.833429	0.676	0.439	0.0276945	parenchyma
Smp_068960	1.44893e-06	0.737893	0.662	0.352	0.0147154	parenchyma
Smp_312630	7.89298e-08	0.648104	0.149	0.019	0.000801611	parenchyma
Smp_157230	2.01687e-06	0.647048	0.419	0.171	0.0204833	parenchyma
Smp_161170	3.07912e-06	0.628812	0.514	0.246	0.0312716	parenchyma
Smp_342190	4.1174e-06	-0.531787	0.405	0.617	0.0418163	parenchyma
Smp_154970	9.97945e-07	-1.12884	0.324	0.631	0.0101351	parenchyma
Smp_335630	2.3872e-06	-1.22323	0.392	0.66	0.0242444	parenchyma
Smp_346910	9.25321e-07	-1.2635	0.108	0.404	0.00939756	parenchyma
Smp_307020	3.56372e-09	-1.28017	0.432	0.723	3.61931e-05	parenchyma
Smp_043650	5.5604e-11	-1.4426	0.77	0.901	5.64715e-07	parenchyma
Smp_340860	2.64707e-07	-1.51885	0.257	0.552	0.00268837	parenchyma
Smp_203190	1.45308e-10	-1.56163	0.635	0.843	1.47575e-06	parenchyma
Smp_085540	2.42177e-09	-1.61854	0.297	0.641	2.45955e-05	parenchyma
Smp_071050	4.14858e-08	-1.685	0.122	0.462	0.00042133	parenchyma
Smp_134550	2.45968e-10	-1.79499	0.216	0.629	2.49805e-06	parenchyma
Smp_166350	9.64376e-08	-1.81985	0.014	0.312	0.00097942	parenchyma
Smp_141500	2.7187e-11	-1.96788	0.162	0.577	2.76111e-07	parenchyma
Smp_195190	1.27355e-11	-2.18204	0.041	0.481	1.29341e-07	parenchyma
Smp_162370	3.44055e-05	1.08859	0.746	0.365	0.349422	gut
Smp_195190	1.52994e-05	-0.599982	0.136	0.519	0.155381	gut
Smp_171020	1.1044e-05	-0.706996	0	0.288	0.112163	gut
Smp_019350	7.61056e-05	-0.912613	0.051	0.346	0.772929	gut
Smp_040460	1.78904e-05	-0.952783	0.119	0.481	0.181695	gut
Smp_134550	1.38487e-05	-1.06923	0.22	0.635	0.140647	gut
Smp_043650	3.71875e-05	-1.11894	0.525	0.923	0.377676	gut
Smp_346910	5.71173e-06	-1.139	0.051	0.423	0.0580084	gut
Smp_071050	5.67511e-05	-1.19447	0.153	0.538	0.576364	gut
Smp_085540	1.84525e-05	-1.2809	0.203	0.596	0.187404	gut
Smp_335630	3.98198e-05	-1.71343	0.508	0.769	0.40441	gut
