# Supplementary material for: A Krüppel-like factor establishes cellular heterogeneity during schistosome tegumental maintenance
Source: PLoS Pathog. 2025 Mar 28;21(3):e1013002. doi: 10.1371/journal.ppat.1013002 (PMC11978072; doi:10.1371/journal.ppat.1013002)
Supplement: S2 Dataset — (XLSX) [file ppat.1013002.s007.xlsx]

## Sheet: ctrl vs klf4 (RNAi) Padj<0.05
GeneID	baseMean	log2FoldChange	lfcSE	stat	pvalue	padj	annoation	Abbreviation
Smp_334920	14.9199	3.5691	0.721521	4.94663	7.55e-07	0.000175804	Lymphocyte antigen 6E-like	Ly6e
Smp_180660	52.1534	1.37215	0.372174	3.68686	0.000227039	0.0335621	Homeobox domain-containing protein
Smp_319910	117.422	1.18398	0.210237	5.63167	1.78e-08	5.04e-06	UPAR/Ly6 domain-containing protein	ludp
Smp_083770	657.298	0.760762	0.108592	7.00568	2.46e-12	9.16e-10	Anoctamin
Smp_033010	254.036	0.550003	0.144561	3.80464	0.000142012	0.0236172	Similar to 16 kDa calcium-binding protein
Smp_319650	872.565	0.513594	0.0950931	5.40096	6.63e-08	1.76e-05	GDNF domain-containing protein
Smp_333330	463.403	0.48751	0.124809	3.90605	9.38e-05	0.0161802	LITAF domain-containing protein	litaf
Smp_163720	23931.6	0.415397	0.101024	4.11188	3.92e-05	0.00745888	putative endophilin B1
Smp_347160	8031.24	0.396653	0.0861307	4.60524	4.12e-06	0.000935811	Signal peptide peptidase
Smp_159570	1706.83	0.351948	0.088643	3.9704	7.18e-05	0.012608	Septate junction protein
Smp_128940	2661.75	0.341753	0.0911189	3.75062	0.000176397	0.0270368	metabotropic glutamate receptor (family C G-protein-coupled receptors )
Smp_127990	3012.18	0.290504	0.0773537	3.75553	0.000172974	0.0270368	MEG 13
Smp_335630	25032.6	-0.303285	0.0802029	-3.78147	0.000155907	0.0250338	tetraspanin	tsp-2
Smp_176940	1872.53	-0.339263	0.0904789	-3.74964	0.00017709	0.0270368	cationic amino acid transporter
Smp_342890	3154.61	-0.351301	0.0812521	-4.3236	1.54e-05	0.00317691	N/A
Smp_099690	892.607	-0.368407	0.097055	-3.79586	0.000147132	0.0240394	Protein RER1
Smp_074570	1401.05	-0.391006	0.106909	-3.65737	0.000254814	0.0359558	hypothetical proSporozoite surface protein 2-liketein
Smp_086480	6969.48	-0.393071	0.087563	-4.48901	7.16e-06	0.00154976	antigen Sm21.7
Smp_051810	1558.59	-0.406998	0.0960511	-4.2373	2.26e-05	0.0044825	elongation of very long chain fatty acids
Smp_346630	425.554	-0.420421	0.1127	-3.73044	0.000191149	0.0287124	Membrane associated guanylate kinase inverted related
Smp_210510	598.615	-0.442685	0.121867	-3.63253	0.000280651	0.0390104	Subfamily C1A unassigned peptidase (C01 family)
Smp_331280	845.451	-0.516578	0.119225	-4.33281	1.47e-05	0.00311602	Hypotheticial protein
Smp_088920	305.245	-0.561061	0.152499	-3.67913	0.000234034	0.0340556	serine:threonine protein kinase
Smp_132740	1925.79	-0.613822	0.144373	-4.25164	2.12e-05	0.00429631	Fatty acid desaturase, putative
Smp_148080	1546.93	-0.729874	0.0870454	-8.38498	5.07e-17	2.49e-14	Serpentine receptor class gamma
Smp_155290	920.357	-0.758958	0.100615	-7.54316	4.59e-14	1.78e-11	RIIa domain-containing protein
Smp_049580	5999.1	-0.787535	0.129606	-6.07636	1.23e-09	3.69e-07	zinc finger protein	zfp-1-1
Smp_267180	113.983	-0.84812	0.210667	-4.02587	5.68e-05	0.0101664	STAS domain-containing protein
Smp_172150	640.881	-0.942715	0.233394	-4.03916	5.36e-05	0.00979557	Putative atp-dependent RNA helicase
Smp_035550	281.48	-0.947767	0.180598	-5.24795	1.54e-07	3.67e-05	DUF3421 domain-containing protein
Smp_308350	203.081	-0.993329	0.160294	-6.19691	5.76e-10	1.79e-07	Protein-tyrosine sulfotransferase A
Smp_132750	57.4825	-1.1067	0.264753	-4.1801	2.91e-05	0.0056533	GTP-binding protein (Q) alpha-11 subunit, gna11,putative
Smp_345890	156.151	-1.12617	0.211647	-5.321	1.03e-07	2.6e-05	MgtE domain-containing protein
Smp_146710	121.95	-1.23006	0.193724	-6.34957	2.16e-10	7.18e-08	C2H2-type domain-containing protein
Smp_130890	555.148	-1.39407	0.125299	-11.1259	9.39e-29	7.95e-26	Putative transient receptor potential cation channel,subfamily m, member
Smp_158890	1063.84	-1.39598	0.122939	-11.3551	6.99e-30	6.51e-27	MEG-16
Smp_345120	28.4317	-1.42757	0.389464	-3.66549	0.000246867	0.0353704	LTD domain-containing protein
Smp_144960	83.9461	-1.44466	0.232628	-6.2102	5.29e-10	1.7e-07	DUF5917 domain-containing protein
Smp_322230	39.0317	-1.52922	0.338374	-4.51933	6.2e-06	0.00137557	Secreted protein
Smp_159490	218.443	-1.63409	0.236509	-6.9092	4.87e-12	1.75e-09	Polypeptide N-acetylgalactosaminyltransferasee GalNAc transferase 6
Smp_347410	60.6156	-1.89742	0.277181	-6.84543	7.62e-12	2.63e-09	Hist_deacetyl domain-containing protein
Smp_320400	190.044	-2.00778	0.182512	-11.0008	3.79e-28	2.94e-25	Dynein light chain
Smp_022740	35.8201	-2.03762	0.385702	-5.28287	1.27e-07	3.12e-05	tumor necrosis factor alpha induced protein
Smp_329700	138.862	-2.25216	0.25279	-8.9092	5.14e-19	2.66e-16	Dolichyl-diphosphooligosaccharide--protein glycosyltransferase subunit 2	rpn-2
Smp_143940	12.5627	-2.4061	0.630677	-3.81511	0.00013612	0.0230489	Dynein light intermediate chain
Smp_014080	128.043	-2.45741	0.210372	-11.6813	1.59e-31	1.64e-28	Putative lipopolysaccharide-induced transcription factor regulating tumor necrosis factor alpha
Smp_347730	83.6553	-2.53287	0.277029	-9.14296	6.08e-20	3.54e-17	Zinc finger protein SNAI1
Smp_053640	510.186	-2.71791	0.134485	-20.2098	8.03e-91	2.49e-87	SH2 domain containing protein
Smp_335930	61.4621	-3.25164	0.325982	-9.9749	1.96e-23	1.41e-20	Cellulase domain-containing protein
Smp_140540	18.5496	-3.49839	0.639309	-5.47215	4.45e-08	1.22e-05	N/A
Smp_151440	42.0435	-3.53729	0.435905	-8.1148	4.87e-16	1.97e-13	VPS37 C-terminal domain-containing protein
Smp_035290	204.714	-3.6515	0.225761	-16.1742	7.67e-59	1.79e-55	Enhancer of polycomb homolog
Smp_018170	579.937	-3.70821	0.16605	-22.3319	1.81e-110	8.42e-107	zinc finger protein	klf4
Smp_190940	15.5748	-3.86305	0.720562	-5.36117	8.27e-08	2.14e-05	EGF-like domain-containing protein	egf-1
Smp_333830	40.0839	-4.3838	0.528251	-8.2987	1.05e-16	4.9e-14	M13 peptidase	M13 peptidase
Smp_152590	37.221	-4.57285	0.562347	-8.13171	4.23e-16	1.79e-13	MEG-10 (paralog of Smp_330210)	meg-10
Smp_029400	4.95049	-5.74862	1.41961	-4.04943	5.13e-05	0.00956301	hypothetical protein
Smp_330210	66.6953	-5.80694	0.592936	-9.79354	1.2e-22	7.45e-20	N/A
Smp_247850	1397.01	-6.40013	0.182244	-35.1184	3.53e-270	3.29e-266	Leishmanolysin-like peptidase
Smp_131370	24.8362	-7.10322	1.23517	-5.7508	8.88e-09	2.58e-06	SCP domain-containing protein
Smp_314170	204.778	-7.93288	0.661073	-12	3.55e-33	4.14e-30	Cellulase domain-containing protein	egc
Smp_333270	771.846	-8.04738	0.987811	-8.14668	3.74e-16	1.66e-13	N/A
Smp_330220	214.801	-9.32753	1.03044	-9.05196	1.4e-19	7.69e-17	N/A
Smp_156930	467.323	-9.44852	0.730819	-12.9287	3.1e-38	5.78e-35	IS5/IS1182 family transposase 37AA
Smp_330230	470.869	-9.46034	0.734028	-12.8883	5.24e-38	8.13e-35	MEG
Smp_326790	485.68	-9.50563	0.739339	-12.8569	7.86e-38	1.05e-34	MEG-1
Smp_122630	308.223	-11.7078	1.1915	-9.82611	8.69e-23	5.78e-20	MEG-1 family	meg-1

## Sheet: ctrl vs klf4 (RNAi) Base mean>0
GeneID	baseMean	log2FoldChange	lfcSE	stat	pvalue	padj
Smp_247850	1397.01	-6.40013	0.182244	-35.1184	3.53e-270	3.29e-266
Smp_018170	579.937	-3.70821	0.16605	-22.3319	1.81e-110	8.42e-107
Smp_053640	510.186	-2.71791	0.134485	-20.2098	8.03e-91	2.49e-87
Smp_035290	204.714	-3.6515	0.225761	-16.1742	7.67e-59	1.79e-55
Smp_156930	467.323	-9.44852	0.730819	-12.9287	3.1e-38	5.78e-35
Smp_330230	470.869	-9.46034	0.734028	-12.8883	5.24e-38	8.13e-35
Smp_326790	485.68	-9.50563	0.739339	-12.8569	7.86e-38	1.05e-34
Smp_314170	204.778	-7.93288	0.661073	-12	3.55e-33	4.14e-30
Smp_014080	128.043	-2.45741	0.210372	-11.6813	1.59e-31	1.64e-28
Smp_158890	1063.84	-1.39598	0.122939	-11.3551	6.99e-30	6.51e-27
Smp_130890	555.148	-1.39407	0.125299	-11.1259	9.39e-29	7.95e-26
Smp_320400	190.044	-2.00778	0.182512	-11.0008	3.79e-28	2.94e-25
Smp_335930	61.4621	-3.25164	0.325982	-9.9749	1.96e-23	1.41e-20
Smp_122630	308.223	-11.7078	1.1915	-9.82611	8.69e-23	5.78e-20
Smp_330210	66.6953	-5.80694	0.592936	-9.79354	1.2e-22	7.45e-20
Smp_347730	83.6553	-2.53287	0.277029	-9.14296	6.08e-20	3.54e-17
Smp_330220	214.801	-9.32753	1.03044	-9.05196	1.4e-19	7.69e-17
Smp_329700	138.862	-2.25216	0.25279	-8.9092	5.14e-19	2.66e-16
Smp_148080	1546.93	-0.729874	0.0870454	-8.38498	5.07e-17	2.49e-14
Smp_333830	40.0839	-4.3838	0.528251	-8.2987	1.05e-16	4.9e-14
Smp_333270	771.846	-8.04738	0.987811	-8.14668	3.74e-16	1.66e-13
Smp_152590	37.221	-4.57285	0.562347	-8.13171	4.23e-16	1.79e-13
Smp_151440	42.0435	-3.53729	0.435905	-8.1148	4.87e-16	1.97e-13
Smp_155290	920.357	-0.758958	0.100615	-7.54316	4.59e-14	1.78e-11
Smp_083770	657.298	0.760762	0.108592	7.00568	2.46e-12	9.16e-10
Smp_159490	218.443	-1.63409	0.236509	-6.9092	4.87e-12	1.75e-09
Smp_347410	60.6156	-1.89742	0.277181	-6.84543	7.62e-12	2.63e-09
Smp_146710	121.95	-1.23006	0.193724	-6.34957	2.16e-10	7.18e-08
Smp_144960	83.9461	-1.44466	0.232628	-6.2102	5.29e-10	1.7e-07
Smp_308350	203.081	-0.993329	0.160294	-6.19691	5.76e-10	1.79e-07
Smp_049580	5999.1	-0.787535	0.129606	-6.07636	1.23e-09	3.69e-07
Smp_131370	24.8362	-7.10322	1.23517	-5.7508	8.88e-09	2.58e-06
Smp_319910	117.422	1.18398	0.210237	5.63167	1.78e-08	5.04e-06
Smp_140540	18.5496	-3.49839	0.639309	-5.47215	4.45e-08	1.22e-05
Smp_319650	872.565	0.513594	0.0950931	5.40096	6.63e-08	1.76e-05
Smp_190940	15.5748	-3.86305	0.720562	-5.36117	8.27e-08	2.14e-05
Smp_345890	156.151	-1.12617	0.211647	-5.321	1.03e-07	2.6e-05
Smp_022740	35.8201	-2.03762	0.385702	-5.28287	1.27e-07	3.12e-05
Smp_035550	281.48	-0.947767	0.180598	-5.24795	1.54e-07	3.67e-05
Smp_334920	14.9199	3.5691	0.721521	4.94663	7.55e-07	0.000175804
Smp_347160	8031.24	0.396653	0.0861307	4.60524	4.12e-06	0.000935811
Smp_322230	39.0317	-1.52922	0.338374	-4.51933	6.2e-06	0.00137557
Smp_086480	6969.48	-0.393071	0.087563	-4.48901	7.16e-06	0.00154976
Smp_331280	845.451	-0.516578	0.119225	-4.33281	1.47e-05	0.00311602
Smp_342890	3154.61	-0.351301	0.0812521	-4.3236	1.54e-05	0.00317691
Smp_132740	1925.79	-0.613822	0.144373	-4.25164	2.12e-05	0.00429631
Smp_051810	1558.59	-0.406998	0.0960511	-4.2373	2.26e-05	0.0044825
Smp_132750	57.4825	-1.1067	0.264753	-4.1801	2.91e-05	0.0056533
Smp_163720	23931.6	0.415397	0.101024	4.11188	3.92e-05	0.00745888
Smp_029400	4.95049	-5.74862	1.41961	-4.04943	5.13e-05	0.00956301
Smp_172150	640.881	-0.942715	0.233394	-4.03916	5.36e-05	0.00979557
Smp_267180	113.983	-0.84812	0.210667	-4.02587	5.68e-05	0.0101664
Smp_159570	1706.83	0.351948	0.088643	3.9704	7.18e-05	0.012608
Smp_333330	463.403	0.48751	0.124809	3.90605	9.38e-05	0.0161802
Smp_143940	12.5627	-2.4061	0.630677	-3.81511	0.00013612	0.0230489
Smp_033010	254.036	0.550003	0.144561	3.80464	0.000142012	0.0236172
Smp_099690	892.607	-0.368407	0.097055	-3.79586	0.000147132	0.0240394
Smp_335630	25032.6	-0.303285	0.0802029	-3.78147	0.000155907	0.0250338
Smp_128940	2661.75	0.341753	0.0911189	3.75062	0.000176397	0.0270368
Smp_176940	1872.53	-0.339263	0.0904789	-3.74964	0.00017709	0.0270368
Smp_127990	3012.18	0.290504	0.0773537	3.75553	0.000172974	0.0270368
Smp_346630	425.554	-0.420421	0.1127	-3.73044	0.000191149	0.0287124
Smp_180660	52.1534	1.37215	0.372174	3.68686	0.000227039	0.0335621
Smp_088920	305.245	-0.561061	0.152499	-3.67913	0.000234034	0.0340556
Smp_345120	28.4317	-1.42757	0.389464	-3.66549	0.000246867	0.0353704
Smp_074570	1401.05	-0.391006	0.106909	-3.65737	0.000254814	0.0359558
Smp_210510	598.615	-0.442685	0.121867	-3.63253	0.000280651	0.0390104
Smp_340490	3455.76	0.393383	0.112528	3.49586	0.000472532	0.0647161
Smp_308100	2698.19	-0.372161	0.107152	-3.47322	0.00051426	0.0694102
Smp_163710	45603.9	-0.357272	0.103771	-3.4429	0.000575507	0.0765671
Smp_077820	3.48659	-5.24115	1.53018	-3.42518	0.000614399	0.0805901
Smp_319790	1072.56	-0.333916	0.0981073	-3.40358	0.000665101	0.0860289
Smp_140770	676.51	-0.334353	0.100677	-3.32105	0.000896803	0.11441
Smp_105370	745.02	0.476795	0.144399	3.30193	0.000960213	0.120844
Smp_327890	41.0646	1.01898	0.309902	3.28809	0.0010087	0.125254
Smp_097500	816.689	-0.313762	0.0956131	-3.28158	0.00103227	0.126493
Smp_163610	6754.45	-0.275909	0.0843252	-3.27197	0.00106802	0.128129
Smp_017860	310.008	-0.407133	0.124619	-3.26701	0.00108689	0.128129
Smp_329550	2.98344	-5.01672	1.53554	-3.26708	0.00108664	0.128129
Smp_146420	1756.91	0.363673	0.111478	3.26227	0.00110523	0.128663
Smp_324050	1023.61	0.331295	0.102281	3.23905	0.00119927	0.134564
Smp_134870	3857.55	0.404513	0.124797	3.24138	0.00118952	0.134564
Smp_213750	345.067	-0.416124	0.128402	-3.2408	0.00119195	0.134564
Smp_312630	2385.7	-0.443608	0.138256	-3.20861	0.0013338	0.147877
Smp_158440	698.433	-0.34516	0.108709	-3.17507	0.001498	0.164128
Smp_307960	3756.8	0.360049	0.114463	3.14554	0.00165782	0.179527
Smp_135970	2851.52	0.357376	0.113934	3.1367	0.00170863	0.182902
Smp_243790	3137.79	0.522277	0.167903	3.11059	0.00186714	0.197599
Smp_341290	633.56	0.53714	0.174759	3.0736	0.00211491	0.221305
Smp_194910	86369	0.279424	0.0910246	3.06977	0.00214225	0.221675
Smp_343850	55.3421	-0.825637	0.26971	-3.0612	0.00220448	0.225608
Smp_308110	2764.53	-0.326729	0.108219	-3.01914	0.00253497	0.25661
Smp_129510	612.068	0.353521	0.117603	3.00606	0.00264653	0.265023
Smp_104210	15.5805	-1.53077	0.514789	-2.97359	0.00294337	0.291613
Smp_075800	160069	0.248756	0.0838825	2.96553	0.00302159	0.293125
Smp_136660	6663.08	0.300991	0.101479	2.96603	0.00301666	0.293125
Smp_214180	14434.9	0.267727	0.0913367	2.93121	0.00337648	0.321512
Smp_157570	149.959	-0.515331	0.175846	-2.93058	0.00338325	0.321512
Smp_342090	2060.85	0.37946	0.129776	2.92397	0.00345601	0.325109
Smp_160290	605.426	0.323615	0.11085	2.9194	0.00350709	0.326615
Smp_307020	41045.3	-0.375968	0.129246	-2.90893	0.00362673	0.334414
Smp_103560	1605.93	-0.284721	0.0989699	-2.87684	0.00401678	0.366747
Smp_004590	883.395	-0.330439	0.115408	-2.86321	0.00419372	0.379186
Smp_168990	510.975	0.3452	0.12124	2.84724	0.00440998	0.394906
Smp_324130	3.48307	-4.20786	1.48002	-2.84311	0.00446762	0.396256
Smp_194380	743.364	0.297359	0.104921	2.83413	0.00459512	0.40372
Smp_125810	3538.76	-0.21964	0.0782017	-2.80864	0.00497512	0.420027
Smp_319480	121.27	0.522001	0.185959	2.80708	0.00499932	0.420027
Smp_128370	8020.67	0.209473	0.0745503	2.80982	0.00495691	0.420027
Smp_179490	6358.97	0.213901	0.0762127	2.80663	0.00500623	0.420027
Smp_330630	1390.32	0.338208	0.120281	2.81183	0.00492611	0.420027
Smp_054770	1336.47	0.238138	0.0852457	2.79355	0.00521327	0.433493
Smp_242800	4383.94	0.305416	0.109479	2.78972	0.00527536	0.434774
Smp_201330	228.029	0.434635	0.156319	2.78044	0.00542846	0.443467
Smp_157100	958.672	0.444705	0.161272	2.75748	0.00582479	0.467641
Smp_055100	2904.73	0.260409	0.0943835	2.75906	0.00579683	0.467641
Smp_305100	2713.65	-0.296208	0.107638	-2.7519	0.00592511	0.471628
Smp_242540	1760.01	-0.280131	0.102155	-2.74221	0.00610273	0.481651
Smp_073490	2664.77	0.262997	0.0966071	2.72234	0.00648214	0.490571
Smp_210790	3749.7	-0.237642	0.0870544	-2.72982	0.00633697	0.490571
Smp_343260	84996.8	0.303336	0.111363	2.72386	0.00645245	0.490571
Smp_244920	2634.73	0.330046	0.121163	2.72398	0.00645	0.490571
Smp_138290	4924.24	0.224882	0.0827038	2.71912	0.00654556	0.490571
Smp_123010	7011.17	0.236253	0.0864734	2.73209	0.00629335	0.490571
Smp_062070	6045	-0.237865	0.0875417	-2.71716	0.00658449	0.490571
Smp_181390	239.362	0.387065	0.143197	2.70302	0.00687132	0.507878
Smp_156740	1100.91	0.321779	0.119198	2.69954	0.00694348	0.50917
Smp_345180	186.709	-0.421898	0.156744	-2.69165	0.00711	0.517308
Smp_340860	2502.42	-0.308838	0.115122	-2.68269	0.00730316	0.527243
Smp_336630	55.8028	-0.802429	0.300191	-2.67306	0.00751619	0.538449
Smp_245150	44.1233	-0.834978	0.312714	-2.6701	0.00758282	0.539075
Smp_022070	214.452	-0.442097	0.166097	-2.66168	0.00777518	0.548563
Smp_323340	633.182	-0.417	0.157202	-2.65264	0.00798651	0.559236
Smp_135770	4859.4	0.313497	0.118351	2.64887	0.00807611	0.56129
Smp_129060	3237.22	0.199815	0.0755901	2.6434	0.00820779	0.562053
Smp_134390	723.574	0.373987	0.14135	2.64582	0.00814925	0.562053
Smp_335880	143.619	0.520364	0.198114	2.62659	0.0086246	0.582036
Smp_050830	2934.55	0.243817	0.092824	2.62666	0.00862284	0.582036
Smp_082360	13659.5	0.271463	0.103491	2.62306	0.00871441	0.583865
Smp_332730	666.957	-0.324764	0.12416	-2.61568	0.00890493	0.592369
Smp_342940	370.188	0.330332	0.126952	2.60201	0.00926791	0.607831
Smp_134800	2462.91	0.243789	0.0936542	2.60307	0.00923929	0.607831
Smp_127200	2533.18	-0.322082	0.123996	-2.59752	0.00938999	0.611531
Smp_331290	546.398	-0.329278	0.127151	-2.58966	0.00960717	0.62133
Smp_342840	633.158	0.322245	0.124764	2.58283	0.00979938	0.62508
Smp_177180	1542.16	-0.228786	0.0885367	-2.58408	0.00976392	0.62508
Smp_097620	1129.56	-0.28825	0.112025	-2.57308	0.0100799	0.626686
Smp_321760	1964.62	0.318923	0.123886	2.57432	0.0100438	0.626686
Smp_153340	3665.29	-0.205026	0.0796867	-2.57291	0.0100848	0.626686
Smp_346910	7008.24	0.233753	0.0908626	2.5726	0.0100937	0.626686
Smp_337870	1097.57	-0.247086	0.0962411	-2.56736	0.0102476	0.627866
Smp_334970	158.969	-0.588772	0.229161	-2.56925	0.0101918	0.627866
Smp_169780	1008.88	0.26504	0.103421	2.56274	0.0103851	0.632131
Smp_149720	1598.08	-0.20922	0.0822087	-2.54498	0.0109284	0.656619
Smp_322810	2179.35	-0.338652	0.133024	-2.5458	0.0109029	0.656619
Smp_194720	3351	0.216596	0.0852662	2.54023	0.0110778	0.661331
Smp_061940	7112.6	-0.179755	0.0710248	-2.53087	0.0113779	0.674918
Smp_095290	95.0159	-0.546686	0.216453	-2.52565	0.0115484	0.6807
Smp_181160	731.532	0.280944	0.111603	2.51735	0.0118242	0.683965
Smp_102400	1437.68	0.251745	0.0998624	2.52092	0.011705	0.683965
Smp_169610	5291.59	0.283811	0.112644	2.51954	0.0117509	0.683965
Smp_167750	3661.89	0.194997	0.0775366	2.51491	0.0119064	0.684469
Smp_322830	2653.09	-0.422352	0.16885	-2.50134	0.0123725	0.694784
Smp_266840	617.245	0.294633	0.117665	2.50401	0.0122796	0.694784
Smp_151060	1310.08	0.218338	0.0873001	2.501	0.0123842	0.694784
Smp_024860	423.841	0.506081	0.201952	2.50594	0.0122125	0.694784
Smp_244610	787.838	0.291494	0.117098	2.48931	0.0127991	0.713758
Smp_179590	3507.8	0.224151	0.0903487	2.48095	0.0131032	0.72259
Smp_213500	1243.51	-0.281797	0.113596	-2.4807	0.0131126	0.72259
Smp_038870	3656.61	-0.208664	0.0844875	-2.46976	0.0135205	0.736355
Smp_143700	450.727	0.283013	0.114574	2.47012	0.0135066	0.736355
Smp_051410	1617.48	0.37105	0.15056	2.46446	0.0137218	0.742973
Smp_125740	1591.28	-0.214208	0.0870647	-2.46032	0.0138811	0.747255
Smp_245800	1896.82	-0.221128	0.0899759	-2.45764	0.0139853	0.748536
Smp_064430	2426.86	-0.244146	0.0994691	-2.45449	0.0141086	0.750818
Smp_204260	1518.88	-0.362289	0.148259	-2.44362	0.0145407	0.769419
Smp_018760	7593.23	-0.254076	0.104208	-2.43816	0.0147623	0.776728
Smp_166690	41.4016	-1.27339	0.523253	-2.4336	0.0149493	0.782151
Smp_076370	26390.5	-0.223218	0.0919691	-2.4271	0.0152199	0.79186
Smp_323900	31.8526	0.907644	0.375507	2.41712	0.015644	0.809405
Smp_083720	5616.57	-0.296766	0.123155	-2.40969	0.0159661	0.812288
Smp_146220	12.7982	1.33438	0.55419	2.40781	0.0160486	0.812288
Smp_046630	50937.5	0.359798	0.149083	2.41341	0.015804	0.812288
Smp_009320	2929.88	-0.276481	0.11473	-2.40984	0.0159595	0.812288
Smp_000180	782.928	-0.302354	0.125991	-2.39982	0.0164033	0.824443
Smp_180620	892.671	0.266329	0.111044	2.39842	0.0164658	0.824443
Smp_171460	437.637	0.278333	0.116299	2.39325	0.0166998	0.831688
Smp_079000	11319.8	0.216032	0.090728	2.3811	0.017261	0.855062
Smp_058380	426.039	0.54334	0.228508	2.37777	0.0174177	0.858262
Smp_124050	28185.1	0.254807	0.107287	2.37499	0.0175492	0.860189
Smp_329570	111.109	0.616614	0.259923	2.3723	0.0176778	0.861953
Smp_347060	31281.1	0.357216	0.150872	2.36767	0.0179004	0.868263
Smp_111340	11450.8	0.347136	0.147225	2.35785	0.0183809	0.882377
Smp_316090	1266.41	0.24982	0.105872	2.35965	0.0182923	0.882377
Smp_340280	87.0721	0.521977	0.222786	2.34295	0.0191319	0.913721
Smp_157930	1405.59	-0.255356	0.109196	-2.33852	0.0193602	0.919908
Smp_318120	286.113	-0.369334	0.158091	-2.33622	0.0194799	0.920897
Smp_035260	7281.79	0.181043	0.0780491	2.31961	0.020362	0.930115
Smp_203390	4174.8	0.168779	0.0727555	2.31981	0.0203509	0.930115
Smp_315740	6650.15	0.298491	0.128694	2.31939	0.020374	0.930115
Smp_045980	3798.17	0.191372	0.0825092	2.3194	0.0203734	0.930115
Smp_159950	115.086	0.572154	0.245554	2.33006	0.0198032	0.930115
Smp_341170	1213.39	0.239413	0.103071	2.32279	0.0201906	0.930115
Smp_341080	34699.5	0.287163	0.123628	2.3228	0.0201897	0.930115
Smp_213570	1140.16	0.203819	0.0879951	2.31625	0.0205446	0.933328
Smp_313300	139.938	0.461645	0.199698	2.31172	0.0207933	0.940037
Smp_187140	10100.8	0.259322	0.11227	2.30981	0.0208985	0.940232
Smp_334550	8.07768	-2.80579	1.21983	-2.30016	0.0214392	0.959921
Smp_311490	71.1301	0.527938	0.230513	2.29027	0.0220054	0.979244
Smp_300560	836.998	0.388046	0.169528	2.28897	0.0220811	0.979244
Smp_331910	2097.97	-0.304959	0.133555	-2.28341	0.0224064	0.987052
Smp_143750	1044.06	-0.259866	0.114014	-2.27925	0.0226522	0.987052
Smp_063680	342.115	0.289282	0.126937	2.27895	0.0226699	0.987052
Smp_168730	11171.7	0.235765	0.103462	2.27876	0.0226811	0.987052
Smp_056780	823.165	-0.302912	0.133123	-2.27544	0.0228796	0.991057
Smp_074590	1156.46	-0.336345	0.148051	-2.27181	0.0230981	0.991301
Smp_170150	5051.06	0.249998	0.109996	2.27278	0.0230392	0.991301
Smp_302410	3520.55	0.320532	0.141359	2.2675	0.0233597	0.992985
Smp_180190	481.756	-0.361392	0.159989	-2.25886	0.0238918	0.992985
Smp_061870	5763.31	-0.215329	0.0952874	-2.25978	0.0238346	0.992985
Smp_131630	87.2028	-0.526932	0.232372	-2.26762	0.0233526	0.992985
Smp_125460	11202.5	0.227516	0.100626	2.261	0.023759	0.992985
Smp_245610	319.181	-0.387555	0.171121	-2.2648	0.0235248	0.992985
Smp_045260	4419.61	-0.197049	0.0872168	-2.2593	0.0238647	0.992985
Smp_141490	1255.51	0.265898	0.117796	2.25728	0.0239903	0.992985
Smp_244960	1785.67	0.318889	0.14146	2.25427	0.0241791	0.995148
Smp_123540	145.274	-0.408083	0.181125	-2.25305	0.0242563	0.995148
Smp_319020	8.00756	0.14154	0.668354	0.211775	0.832283	0.999921
Smp_179970	11.4385	-0.118281	0.608343	-0.194431	0.845838	0.999921
Smp_173350	0.321846	1.82422	4.04198	0.451319	0.65176	0.999921
Smp_319340	159.059	-0.207475	0.179813	-1.15384	0.248567	0.999921
Smp_243170	489.017	0.102881	0.119612	0.86012	0.389723	0.999921
Smp_199340	0.164992	-0.949266	4.08047	-0.232636	0.816044	0.999921
Smp_180260	20.0402	0.406575	0.44754	0.908466	0.363632	0.999921
Smp_311250	0.991067	2.22084	2.00362	1.10841	0.267683	0.999921
Smp_078490	3.48252	-1.30374	1.04743	-1.24471	0.21324	0.999921
Smp_164480	6.96715	0.00512325	0.704141	0.00727588	0.994195	0.999921
Smp_099150	2932.48	-0.164007	0.144333	-1.13631	0.255826	0.999921
Smp_099160	24283.8	0.0274788	0.0919597	0.298813	0.765083	0.999921
Smp_099210	426.668	-0.0914816	0.113251	-0.807778	0.419219	0.999921
Smp_176600	1565.28	-0.0409186	0.1091	-0.375057	0.707618	0.999921
Smp_099170	1059.66	0.00152179	0.127651	0.0119215	0.990488	0.999921
Smp_346460	14698.3	0.133193	0.111036	1.19955	0.230315	0.999921
Smp_099240	5364.46	0.153786	0.123478	1.24545	0.212965	0.999921
Smp_176620	2074.97	0.014974	0.0951534	0.157367	0.874956	0.999921
Smp_176630	0.986471	-0.0186442	1.97786	-0.00942645	0.992479	0.999921
Smp_176640	1603.92	-0.063425	0.102586	-0.618265	0.536401	0.999921
Smp_176650	811.113	-0.105341	0.0975545	-1.07982	0.280223	0.999921
Smp_346470	463.121	0.0626186	0.119161	0.525497	0.599238	0.999921
Smp_099300	943.101	-0.00278356	0.104696	-0.0265871	0.978789	0.999921
Smp_099310	5355.81	-0.0191112	0.0758321	-0.25202	0.801025	0.999921
Smp_099320	1532.05	-0.120632	0.130944	-0.921251	0.356919	0.999921
Smp_305350	1529.23	0.120956	0.146694	0.82455	0.409627	0.999921
Smp_336800	80.9383	-0.124466	0.216919	-0.573789	0.566111	0.999921
Smp_087760	4356.13	0.100437	0.088873	1.13011	0.258428	0.999921
Smp_306370	4184.54	0.0817954	0.117321	0.697195	0.485681	0.999921
Smp_337450	0.165233	0.974288	4.08047	0.238768	0.811285	0.999921
Smp_176760	377.269	-0.239755	0.161883	-1.48104	0.138596	0.999921
Smp_241980	2154.92	0.145308	0.158951	0.91417	0.360627	0.999921
Smp_176780	578.107	-0.0437218	0.115094	-0.379878	0.704036	0.999921
Smp_341680	1154.1	-0.0552433	0.0983518	-0.561691	0.574327	0.999921
Smp_099570	3864.95	0.102485	0.104446	0.981226	0.326481	0.999921
Smp_346480	3002.96	0.0630119	0.11773	0.535225	0.592494	0.999921
Smp_241990	673.13	0.0545179	0.111194	0.490296	0.623924	0.999921
Smp_345330	810.474	0.1178	0.137446	0.857064	0.391409	0.999921
Smp_085010	6214.09	0.0977072	0.129352	0.755359	0.450033	0.999921
Smp_345790	0.989047	-2.20602	2.00592	-1.09975	0.271439	0.999921
Smp_326260	7.64174	0.0112645	0.680249	0.0165594	0.986788	0.999921
Smp_103610	65789.7	0.111597	0.196368	0.568306	0.569827	0.999921
Smp_326440	0.993117	-3.43019	2.06773	-1.65892	0.0971316	0.999921
Smp_067060	35668.9	-0.0760624	0.315997	-0.240706	0.809783	0.999921
Smp_344940	4.67678	-0.18913	0.890541	-0.212377	0.831813	0.999921
Smp_067090	591.724	-0.115784	0.13468	-0.859696	0.389956	0.999921
Smp_158430	240.543	-0.272272	0.146018	-1.86464	0.0622314	0.999921
Smp_200460	30.4976	-0.181597	0.395582	-0.459065	0.646188	0.999921
Smp_173020	613.892	-0.00965618	0.137483	-0.0702352	0.944006	0.999921
Smp_092950	2655.69	0.0276709	0.15759	0.175588	0.860618	0.999921
Smp_092930	874.397	-0.0166421	0.0992368	-0.167701	0.866819	0.999921
Smp_244890	33.149	-0.174492	0.373144	-0.467627	0.640051	0.999921
Smp_244880	569.625	0.105657	0.119154	0.886725	0.375227	0.999921
Smp_160410	2496.28	0.00705969	0.0843708	0.0836745	0.933315	0.999921
Smp_347660	315.642	0.00409472	0.136071	0.0300925	0.975993	0.999921
Smp_306440	446.174	-0.0418722	0.129202	-0.324084	0.745875	0.999921
Smp_328690	586.332	-0.00839068	0.10591	-0.0792249	0.936854	0.999921
Smp_213650	663.009	-0.0630626	0.133186	-0.473491	0.635863	0.999921
Smp_213640	600.751	0.0829067	0.118242	0.70116	0.483203	0.999921
Smp_160460	8775.46	0.158546	0.169685	0.93435	0.350123	0.999921
Smp_244700	1393.04	0.0352088	0.103468	0.340288	0.73364	0.999921
Smp_070540	570.908	0.0845271	0.119585	0.706838	0.479667	0.999921
Smp_160490	709.372	0.118743	0.133083	0.892245	0.372261	0.999921
Smp_244670	52.6019	-0.311128	0.27343	-1.13787	0.255174	0.999921
Smp_313840	319.931	0.0797477	0.141549	0.563393	0.573167	0.999921
Smp_164190	445.884	0.182587	0.179626	1.01648	0.309399	0.999921
Smp_164180	22.1565	0.616124	0.441655	1.39503	0.163006	0.999921
Smp_330320	6.78555	-0.0661851	0.734893	-0.0900609	0.928239	0.999921
Smp_164200	1307.41	-0.0289871	0.0914923	-0.316825	0.751376	0.999921
Smp_077980	3078.66	-0.0287029	0.104004	-0.275978	0.782565	0.999921
Smp_164210	9198.39	0.217559	0.112289	1.9375	0.0526843	0.999921
Smp_168930	2822.49	0.00555524	0.084715	0.0655756	0.947716	0.999921
Smp_331210	21.5036	0.444728	0.438017	1.01532	0.309952	0.999921
Smp_114430	149.403	0.206108	0.16891	1.22023	0.222379	0.999921
Smp_086060	476.822	0.0908498	0.11836	0.767569	0.442743	0.999921
Smp_154980	1400.02	0.0441296	0.0935797	0.471572	0.637232	0.999921
Smp_154970	5663.86	0.202118	0.136501	1.48071	0.138684	0.999921
Smp_061100	286.26	-0.0141874	0.157356	-0.090161	0.928159	0.999921
Smp_154960	4888.41	-0.0499161	0.119883	-0.416372	0.677137	0.999921
Smp_196400	792.537	0.14335	0.130731	1.09653	0.272849	0.999921
Smp_103790	1295.13	-0.0013424	0.155584	-0.00862813	0.993116	0.999921
Smp_201070	45.7219	-0.0938776	0.473269	-0.19836	0.842763	0.999921
Smp_318490	33.0775	-0.696303	0.467315	-1.49001	0.136222	0.999921
Smp_016050	4407.54	-0.0145061	0.095811	-0.151403	0.879658	0.999921
Smp_130910	1497.1	0.000158182	0.113344	0.00139559	0.998886	0.999921
Smp_172850	2176.58	-0.120578	0.124736	-0.966669	0.333709	0.999921
Smp_245010	2773.55	0.112875	0.0915058	1.23353	0.217378	0.999921
Smp_016090	3962.91	0.0775128	0.149888	0.517139	0.605059	0.999921
Smp_130940	786.553	-0.120144	0.100733	-1.19269	0.232992	0.999921
Smp_347280	314.108	-0.138238	0.128676	-1.07431	0.282686	0.999921
Smp_016200	4593.3	0.0932578	0.0968217	0.963191	0.335452	0.999921
Smp_016180	1034.03	0.179629	0.169436	1.06016	0.289074	0.999921
Smp_319030	162.562	0.129426	0.172506	0.750271	0.453091	0.999921
Smp_130980	1250.87	-0.0916235	0.0913295	-1.00322	0.315755	0.999921
Smp_342560	7.32047	0.143782	0.692747	0.207553	0.835578	0.999921
Smp_130960	181.96	-0.100264	0.158074	-0.634285	0.525895	0.999921
Smp_016130	811.527	-0.236035	0.126888	-1.86018	0.0628601	0.999921
Smp_130950	11319.8	-0.0670099	0.111458	-0.601212	0.547699	0.999921
Smp_171010	292.331	-0.0629494	0.144587	-0.435375	0.66329	0.999921
Smp_089570	2434.45	-0.0989636	0.0991595	-0.998025	0.318267	0.999921
Smp_171020	9333.49	0.0524473	0.0827737	0.633623	0.526327	0.999921
Smp_089590	3447.73	-0.145134	0.0872753	-1.66295	0.0963224	0.999921
Smp_171030	199.614	0.0469481	0.160767	0.292025	0.770267	0.999921
Smp_245050	904.432	-0.0992633	0.0901993	-1.10049	0.27112	0.999921
Smp_171040	2572.83	0.194271	0.147975	1.31286	0.189231	0.999921
Smp_089630	3573.1	0.0552084	0.1298	0.425334	0.670593	0.999921
Smp_089640	5944.51	-0.128254	0.0977857	-1.31158	0.189661	0.999921
Smp_089650	350.168	-0.0122656	0.155684	-0.0787851	0.937204	0.999921
Smp_089670	14589.3	0.0261684	0.080645	0.324489	0.745568	0.999921
Smp_171060	5.13693	-1.04926	0.931492	-1.12643	0.259985	0.999921
Smp_171070	2934.85	0.108574	0.100687	1.07834	0.280884	0.999921
Smp_089700	6457.47	-0.0238701	0.0970347	-0.245996	0.805686	0.999921
Smp_171080	907.193	-0.182006	0.115228	-1.57953	0.114214	0.999921
Smp_171090	1223.1	-0.0653473	0.167473	-0.390196	0.696392	0.999921
Smp_022640	11568.8	-0.0350745	0.101348	-0.346082	0.729281	0.999921
Smp_319400	1.1643	-0.403855	1.73573	-0.232672	0.816016	0.999921
Smp_092150	110.73	0.0923907	0.244491	0.37789	0.705512	0.999921
Smp_151640	459.845	-0.411269	0.534916	-0.768847	0.441984	0.999921
Smp_055390	587.766	0.118771	0.108042	1.09931	0.271633	0.999921
Smp_055400	2543.64	0.0933669	0.0967973	0.964562	0.334764	0.999921
Smp_151650	4352.84	-0.0192724	0.102876	-0.187336	0.851397	0.999921
Smp_055420	1832.58	-0.0412235	0.111887	-0.36844	0.712545	0.999921
Smp_151660	14.2091	-0.199138	0.525073	-0.379258	0.704496	0.999921
Smp_151670	1403.94	-0.0249304	0.0848755	-0.293729	0.768965	0.999921
Smp_055440	306.247	0.280436	0.142835	1.96336	0.0496048	0.999921
Smp_055450	2222.2	-0.0120638	0.0970274	-0.124334	0.901051	0.999921
Smp_245120	257.941	0.047183	0.145574	0.324117	0.74585	0.999921
Smp_167830	0.664402	-1.48455	2.80285	-0.529656	0.596351	0.999921
Smp_331700	237.932	0.030226	0.14287	0.211563	0.832448	0.999921
Smp_196600	1622.96	0.156668	0.151911	1.03132	0.302393	0.999921
Smp_152180	8989.81	0.18871	0.119009	1.58568	0.112812	0.999921
Smp_152190	1.18508	-1.27916	2.1085	-0.606669	0.544071	0.999921
Smp_152200	6.3113	-0.435051	0.914801	-0.475569	0.634381	0.999921
Smp_152210	221.874	0.208941	0.179644	1.16308	0.244796	0.999921
Smp_152220	116.187	-0.0666856	0.184751	-0.360949	0.718137	0.999921
Smp_056200	3882.94	-0.175628	0.0980771	-1.79071	0.0733399	0.999921
Smp_152230	981.481	0.0716026	0.123686	0.578905	0.562653	0.999921
Smp_152260	430.339	-0.02133	0.156578	-0.136226	0.891642	0.999921
Smp_319730	171.504	-0.165324	0.178643	-0.925441	0.354737	0.999921
Smp_152270	3247.36	-0.0891826	0.130382	-0.68401	0.493969	0.999921
Smp_056240	1739.88	0.135837	0.125534	1.08207	0.279221	0.999921
Smp_152280	62.7289	-0.00915902	0.252824	-0.0362269	0.971101	0.999921
Smp_056260	460.836	0.149792	0.134827	1.111	0.266569	0.999921
Smp_152290	305.052	0.0616603	0.138351	0.445681	0.655827	0.999921
Smp_056280	48.9566	-0.136957	0.345294	-0.396639	0.691633	0.999921
Smp_319810	19.3231	0.0171761	0.440854	0.038961	0.968922	0.999921
Smp_152300	498.942	0.0474495	0.110601	0.429015	0.667912	0.999921
Smp_152310	0.659439	1.48146	2.80649	0.527871	0.597589	0.999921
Smp_200300	812.589	-0.118366	0.136571	-0.866699	0.386107	0.999921
Smp_176440	3897.96	-0.0707765	0.0830228	-0.852495	0.393939	0.999921
Smp_176430	415.382	0.126293	0.120205	1.05065	0.293421	0.999921
Smp_319890	34.5211	0.121442	0.333219	0.36445	0.715522	0.999921
Smp_176460	590.225	0.037317	0.115731	0.322445	0.747115	0.999921
Smp_098840	3584.27	-0.103149	0.0888358	-1.16112	0.245591	0.999921
Smp_098850	154.379	-0.0545757	0.172983	-0.315498	0.752384	0.999921
Smp_163240	591.163	0.198128	0.148824	1.33129	0.183094	0.999921
Smp_163230	1392.14	-0.0626246	0.0957553	-0.654007	0.513108	0.999921
Smp_163220	3939.65	0.229505	0.116089	1.97697	0.0480445	0.999921
Smp_163210	1878.55	0.0528144	0.120529	0.438189	0.661249	0.999921
Smp_200310	1.32767	-1.58398	1.81579	-0.872334	0.383026	0.999921
Smp_068990	1741.14	0.0653723	0.134029	0.487748	0.625729	0.999921
Smp_319950	0.167826	-0.949266	4.08047	-0.232636	0.816044	0.999921
Smp_345080	897.416	0.112107	0.139457	0.803883	0.421464	0.999921
Smp_159550	291.228	-0.0415338	0.138339	-0.300231	0.764001	0.999921
Smp_159560	468.633	0.218353	0.156076	1.39902	0.161806	0.999921
Smp_159590	1683.11	0.127926	0.112533	1.13679	0.255627	0.999921
Smp_159600	737.738	0.137004	0.215955	0.634412	0.525812	0.999921
Smp_129610	374.387	-0.231623	0.132914	-1.74266	0.0813935	0.999921
Smp_342440	160.195	0.072692	0.186606	0.389548	0.696871	0.999921
Smp_129590	1059.84	-0.00893767	0.105619	-0.0846219	0.932562	0.999921
Smp_129580	674.382	0.0557971	0.128215	0.435183	0.66343	0.999921
Smp_302870	0.160923	0.974288	4.08047	0.238768	0.811285	0.999921
Smp_347120	45.3723	0.424465	0.328	1.2941	0.19563	0.999921
Smp_129550	1062.73	0.0395428	0.111319	0.35522	0.722425	0.999921
Smp_129560	2123.97	-0.0460864	0.0825902	-0.558013	0.576835	0.999921
Smp_013690	3205.93	-0.0291726	0.0911138	-0.320177	0.748834	0.999921
Smp_320230	21.0727	-0.0985188	0.458389	-0.214924	0.829826	0.999921
Smp_332680	5294.98	0.0643499	0.0836656	0.769131	0.441815	0.999921
Smp_342030	1980.31	0.0672742	0.151908	0.442861	0.657866	0.999921
Smp_124350	305.174	-0.0270308	0.138834	-0.194698	0.845629	0.999921
Smp_340110	1777.37	0.0340886	0.0866104	0.393585	0.693887	0.999921
Smp_004080	2267.35	0.21537	0.121633	1.77065	0.0766186	0.999921
Smp_004070	110.936	-0.206948	0.208405	-0.993007	0.320706	0.999921
Smp_004060	192.152	0.0172571	0.156906	0.109984	0.912422	0.999921
Smp_124340	11.1509	-0.282558	0.585397	-0.482677	0.629325	0.999921
Smp_340100	1560.53	0.112	0.110661	1.0121	0.31149	0.999921
Smp_213670	1156.81	-0.110002	0.119554	-0.920099	0.357521	0.999921
Smp_213680	1491.2	-0.122952	0.0958969	-1.28213	0.199797	0.999921
Smp_124320	1070.85	-0.0267751	0.108323	-0.247178	0.804771	0.999921
Smp_004000	371.927	-0.0406759	0.141874	-0.286704	0.774339	0.999921
Smp_003990	22929.1	-0.0905802	0.085861	-1.05496	0.291442	0.999921
Smp_003980	3969.83	0.0746716	0.0816287	0.914772	0.360311	0.999921
Smp_003970	3761.88	-0.0104064	0.118159	-0.0880716	0.92982	0.999921
Smp_341700	1392.29	-0.0505784	0.088376	-0.572309	0.567113	0.999921
Smp_124300	974.643	-0.070988	0.136641	-0.51952	0.603398	0.999921
Smp_124290	1886.71	0.085272	0.111659	0.763681	0.445057	0.999921
Smp_003940	678.669	-0.0507315	0.102983	-0.492618	0.622282	0.999921
Smp_003930	678.038	0.0674627	0.103282	0.65319	0.513634	0.999921
Smp_124280	24.1795	0.120236	0.43708	0.275088	0.783248	0.999921
Smp_320690	0.671591	0.00448483	2.50487	0.00179044	0.998571	0.999921
Smp_003900	468.497	0.104373	0.158304	0.659322	0.509689	0.999921
Smp_342020	1486.64	0.191138	0.156562	1.22084	0.222145	0.999921
Smp_124240	7140.64	-0.047312	0.0973261	-0.486119	0.626883	0.999921
Smp_003860	1868.71	-0.0589244	0.096731	-0.609157	0.54242	0.999921
Smp_124230	157.701	-0.098311	0.209054	-0.470265	0.638165	0.999921
Smp_213690	2335.97	0.0496788	0.14412	0.344705	0.730316	0.999921
Smp_213700	637.125	-0.183373	0.105387	-1.73999	0.0818601	0.999921
Smp_124210	426.606	0.0521825	0.159762	0.326626	0.743951	0.999921
Smp_245630	0.330466	1.85731	4.0362	0.460162	0.6454	0.999921
Smp_332790	183.969	0.0257565	0.159064	0.161925	0.871365	0.999921
Smp_003770	37551	0.142791	0.0901328	1.58423	0.113142	0.999921
Smp_003760	126.553	0.0935801	0.184147	0.508182	0.611326	0.999921
Smp_332800	2087.08	-0.135903	0.185726	-0.731737	0.464329	0.999921
Smp_124160	628.987	-0.121626	0.120237	-1.01156	0.311751	0.999921
Smp_003700	2076.78	-0.0268037	0.0973804	-0.275248	0.783126	0.999921
Smp_124130	491.587	0.110581	0.131634	0.840069	0.40087	0.999921
Smp_003670	2075.15	0.121583	0.0869384	1.3985	0.161963	0.999921
Smp_003660	8202.08	-0.0487137	0.10492	-0.464293	0.642438	0.999921
Smp_124120	157.072	0.233927	0.172006	1.36	0.17383	0.999921
Smp_124110	1735.99	0.0679898	0.097264	0.699023	0.484537	0.999921
Smp_003630	4051.41	0.0897773	0.0811963	1.10568	0.268864	0.999921
Smp_003620	6122.04	0.0288074	0.0828717	0.347614	0.72813	0.999921
Smp_003610	3761.1	-0.00970134	0.0990437	-0.0979501	0.921972	0.999921
Smp_003600	66.4489	0.389823	0.295295	1.32011	0.186798	0.999921
Smp_188200	38.1775	0.232222	0.318404	0.729333	0.465798	0.999921
Smp_321880	1.48198	-1.79532	1.8201	-0.986388	0.323943	0.999921
Smp_124100	1171.13	0.0851457	0.104133	0.817662	0.41355	0.999921
Smp_342010	31.8264	0.553179	0.365228	1.51461	0.129871	0.999921
Smp_124080	130.138	-0.0994983	0.195079	-0.510042	0.610022	0.999921
Smp_124070	248.63	-0.142347	0.16514	-0.861978	0.3887	0.999921
Smp_124060	318.076	-0.203612	0.163216	-1.2475	0.212214	0.999921
Smp_342000	991.674	0.094932	0.116606	0.814129	0.415571	0.999921
Smp_124030	825.847	-0.0631677	0.108424	-0.582597	0.560164	0.999921
Smp_124020	1600.27	0.0655802	0.0817844	0.801866	0.42263	0.999921
Smp_245690	80.1233	0.0490519	0.219047	0.223933	0.822809	0.999921
Smp_124010	5.608	-1.44749	1.22169	-1.18483	0.236086	0.999921
Smp_124000	30539	0.137844	0.113966	1.20952	0.226462	0.999921
Smp_003440	2866.94	-0.115507	0.0913773	-1.26407	0.206205	0.999921
Smp_321620	5833.45	-0.0915109	0.0994298	-0.920357	0.357386	0.999921
Smp_003410	11878.2	0.000253308	0.0886224	0.00285828	0.997719	0.999921
Smp_337440	2669.59	0.19097	0.154064	1.23955	0.215142	0.999921
Smp_341990	506.344	0.102561	0.11134	0.921151	0.356971	0.999921
Smp_123940	748.099	0.0163817	0.10745	0.152459	0.878825	0.999921
Smp_003340	1719.62	-0.0262923	0.100025	-0.262857	0.792661	0.999921
Smp_003330	576.183	-0.127116	0.128331	-0.990533	0.321914	0.999921
Smp_341980	7984.73	0.0802474	0.095524	0.840076	0.400866	0.999921
Smp_123920	2.15207	0.227193	1.25178	0.181496	0.855978	0.999921
Smp_123910	157.82	0.0464043	0.169275	0.274136	0.78398	0.999921
Smp_003280	52.6684	0.1294	0.288326	0.448797	0.653578	0.999921
Smp_341970	2.66204	0.374009	1.20182	0.311203	0.755647	0.999921
Smp_003250	1351.46	0.0157991	0.0954179	0.165578	0.868489	0.999921
Smp_123870	4349.36	0.0700546	0.0739093	0.947845	0.343208	0.999921
Smp_003230	5956.62	0.0232016	0.0831795	0.278934	0.780295	0.999921
Smp_123860	1584.47	-0.0510448	0.0949956	-0.537339	0.591034	0.999921
Smp_123840	462.168	0.219789	0.118181	1.85977	0.0629177	0.999921
Smp_003190	260.888	0.195593	0.147193	1.32882	0.183908	0.999921
Smp_123830	18578.7	-0.116309	0.12064	-0.964103	0.334994	0.999921
Smp_123820	246.374	-0.0425373	0.137908	-0.308446	0.757743	0.999921
Smp_123810	122.377	0.242949	0.301175	0.806671	0.419856	0.999921
Smp_003140	5546.73	0.0701553	0.115739	0.606149	0.544416	0.999921
Smp_003130	1328.39	-0.132947	0.101498	-1.30985	0.190246	0.999921
Smp_245820	50204.7	0.135932	0.138899	0.978638	0.327759	0.999921
Smp_197070	788.811	-0.134882	0.37865	-0.356218	0.721677	0.999921
Smp_213710	635.298	0.051725	0.105837	0.488721	0.625039	0.999921
Smp_213720	1865.93	-0.201021	0.120997	-1.66138	0.0966376	0.999921
Smp_200440	508.749	0.0777017	0.110167	0.705307	0.480619	0.999921
Smp_073800	4129.51	0.00647397	0.0969432	0.0667811	0.946756	0.999921
Smp_073790	17629.6	0.00459845	0.0943609	0.0487326	0.961132	0.999921
Smp_162060	8250.45	0.0114271	0.0856605	0.1334	0.893877	0.999921
Smp_213730	1578.99	0.0519981	0.0986478	0.527109	0.598118	0.999921
Smp_213740	314.187	0.0818634	0.130528	0.627173	0.530546	0.999921
Smp_162040	8682.69	0.0333934	0.0845542	0.394935	0.692891	0.999921
Smp_162030	1019.93	0.127685	0.0953999	1.33842	0.180759	0.999921
Smp_073720	3855.2	-0.094472	0.0945442	-0.999236	0.31768	0.999921
Smp_162010	839.992	0.0936775	0.119176	0.786042	0.431843	0.999921
Smp_073690	2069.48	-0.129273	0.117409	-1.10105	0.270874	0.999921
Smp_073680	2438.87	0.0470165	0.0815023	0.576874	0.564025	0.999921
Smp_162000	5122.06	-0.000716389	0.144614	-0.00495381	0.996047	0.999921
Smp_073620	4994.12	-0.0186858	0.106472	-0.175499	0.860688	0.999921
Smp_073610	1895.93	-0.0569959	0.0962304	-0.592286	0.553659	0.999921
Smp_073600	2936.81	-0.095002	0.0985518	-0.963981	0.335056	0.999921
Smp_073590	13046.7	-0.0108838	0.089061	-0.122206	0.902736	0.999921
Smp_345320	1513.74	-0.12225	0.0863135	-1.41635	0.156673	0.999921
Smp_073500	7395.67	-0.0978342	0.0939841	-1.04097	0.297891	0.999921
Smp_073510	788.494	-0.00981895	0.108437	-0.0905497	0.92785	0.999921
Smp_161960	2777.58	0.0318688	0.0979587	0.325329	0.744932	0.999921
Smp_161970	4292.48	0.0961038	0.107069	0.897591	0.369404	0.999921
Smp_073540	1295.36	-0.144217	0.139194	-1.03608	0.300164	0.999921
Smp_161980	1830.42	-0.0796579	0.0913621	-0.871892	0.383267	0.999921
Smp_073570	1885.62	-0.0733299	0.127518	-0.575058	0.565252	0.999921
Smp_073560	3718.93	-0.0952381	0.101501	-0.938296	0.348093	0.999921
Smp_079240	884.519	-0.180107	0.134571	-1.33837	0.180775	0.999921
Smp_079230	8937.26	0.0946058	0.104399	0.906196	0.364832	0.999921
Smp_079430	24178.2	-0.140806	0.163044	-0.863609	0.387803	0.999921
Smp_185870	0.340248	1.89236	3.42635	0.552295	0.580746	0.999921
Smp_079420	2573.32	-0.0332594	0.101334	-0.328214	0.74275	0.999921
Smp_079410	812.902	0.0186175	0.115312	0.161453	0.871737	0.999921
Smp_079400	1744.54	-0.0347586	0.103021	-0.337392	0.735821	0.999921
Smp_337460	2166.81	0.0469388	0.109082	0.430307	0.666972	0.999921
Smp_322860	9.84723	0.16308	0.600305	0.271661	0.785882	0.999921
Smp_079380	614.474	0.299428	0.13872	2.15851	0.0308885	0.999921
Smp_079370	1757.15	-0.0381488	0.128119	-0.297762	0.765885	0.999921
Smp_164960	6117.49	-0.00658324	0.0777659	-0.0846546	0.932536	0.999921
Smp_164950	319.93	-0.0935234	0.131707	-0.710089	0.477649	0.999921
Smp_164940	2222.12	0.153281	0.126342	1.21323	0.225044	0.999921
Smp_164930	1704.95	0.0335253	0.145211	0.230872	0.817414	0.999921
Smp_079310	7014.05	-0.0425171	0.0956941	-0.444302	0.656824	0.999921
Smp_164890	1295.54	-0.0128299	0.0893865	-0.143533	0.885869	0.999921
Smp_305200	36.9835	-0.6126	0.374006	-1.63794	0.101434	0.999921
Smp_314650	368.346	-0.111091	0.148605	-0.747555	0.454728	0.999921
Smp_079270	3002.61	-0.0399701	0.117751	-0.339446	0.734274	0.999921
Smp_079260	1.49576	-0.97813	1.58577	-0.616817	0.537355	0.999921
Smp_053390	6417.61	-0.0865691	0.161653	-0.535524	0.592287	0.999921
Smp_323010	94.7503	0.177889	0.285798	0.622428	0.533661	0.999921
Smp_150750	2250.92	0.00377018	0.115472	0.0326502	0.973954	0.999921
Smp_150740	4831.22	0.0417367	0.104659	0.398786	0.690051	0.999921
Smp_336870	1549.28	0.331884	0.151432	2.19164	0.0284058	0.999921
Smp_314790	0.811742	1.87491	2.34601	0.79919	0.42418	0.999921
Smp_194870	39.2552	0.114364	0.339343	0.337015	0.736105	0.999921
Smp_305460	1.98295	-0.00168563	1.39202	-0.00121092	0.999034	0.999921
Smp_156140	340.611	-0.107797	0.127938	-0.84257	0.399469	0.999921
Smp_085180	1215.2	0.174854	0.105289	1.66071	0.0967721	0.999921
Smp_168400	157.403	-0.0108036	0.187823	-0.0575199	0.954131	0.999921
Smp_336340	339.768	-0.101652	0.140119	-0.725465	0.468167	0.999921
Smp_314800	13.4724	-0.233339	0.526231	-0.443416	0.657465	0.999921
Smp_176020	6899.14	0.0750861	0.133185	0.563774	0.572908	0.999921
Smp_176010	70.2293	0.136734	0.233779	0.584887	0.558624	0.999921
Smp_166040	3227.59	0.0695941	0.091065	0.764224	0.444734	0.999921
Smp_186930	108.117	0.218894	0.200864	1.08976	0.275818	0.999921
Smp_176000	112.434	0.139488	0.218372	0.63876	0.522979	0.999921
Smp_175980	2205.96	0.0979348	0.0955255	1.02522	0.305259	0.999921
Smp_333100	5672.87	-0.111343	0.0978825	-1.13751	0.255323	0.999921
Smp_097940	252.49	0.0772687	0.139109	0.555455	0.578583	0.999921
Smp_175950	504.607	-0.0766288	0.174865	-0.438217	0.661229	0.999921
Smp_181050	8881.99	0.04289	0.0842933	0.508818	0.610879	0.999921
Smp_181040	161.357	0.0212329	0.180433	0.117677	0.906323	0.999921
Smp_323430	865.929	0.00967969	0.096543	0.100263	0.920136	0.999921
Smp_105360	276.08	0.211446	0.134093	1.57686	0.114828	0.999921
Smp_323530	0.492489	-0.885052	2.74218	-0.322755	0.746881	0.999921
Smp_105340	642.359	0.0931958	0.118621	0.78566	0.432066	0.999921
Smp_105330	3719.67	0.090107	0.0889282	1.01326	0.310938	0.999921
Smp_105320	2923.26	-0.145161	0.135374	-1.07229	0.283588	0.999921
Smp_196410	9.43681	-0.659799	0.633096	-1.04218	0.297329	0.999921
Smp_333140	1431.61	-0.152023	0.124809	-1.21804	0.223209	0.999921
Smp_345870	1787.13	0.0743375	0.106088	0.700713	0.483482	0.999921
Smp_333150	2462.54	0.0474461	0.114086	0.41588	0.677498	0.999921
Smp_103160	10770.8	0.00966542	0.099521	0.0971195	0.922632	0.999921
Smp_085840	6125.12	-0.12377	0.127903	-0.967688	0.3332	0.999921
Smp_085830	1854.09	-0.05348	0.0915991	-0.583849	0.559322	0.999921
Smp_345860	1634.91	0.0104698	0.0813275	0.128736	0.897567	0.999921
Smp_333160	1332.2	0.0711182	0.110469	0.643785	0.519715	0.999921
Smp_323640	3.32685	0.309284	1.06102	0.291497	0.770672	0.999921
Smp_175240	4.32805	-1.41447	1.07753	-1.3127	0.189285	0.999921
Smp_341790	411.009	-0.487882	0.529956	-0.920607	0.357255	0.999921
Smp_337250	39.0774	0.105763	0.373295	0.283323	0.77693	0.999921
Smp_096790	41380	0.02162	0.126568	0.170817	0.864367	0.999921
Smp_346350	7350.48	-0.00197204	0.079345	-0.024854	0.980171	0.999921
Smp_333200	10463.1	0.011144	0.0803681	0.138662	0.889717	0.999921
Smp_175270	4098.96	0.189321	0.116027	1.6317	0.102743	0.999921
Smp_333210	359.902	0.0573197	0.120596	0.475303	0.634571	0.999921
Smp_103200	9835.46	0.0313714	0.0929842	0.337384	0.735827	0.999921
Smp_246670	955.775	-0.137838	0.123815	-1.11326	0.265597	0.999921
Smp_017660	2368.69	-0.0510044	0.109757	-0.464702	0.642145	0.999921
Smp_017650	2430.22	-0.00993397	0.0958261	-0.103667	0.917434	0.999921
Smp_017640	908.548	-0.0710376	0.101067	-0.702877	0.482133	0.999921
Smp_131870	3476.02	0.06648	0.0758131	0.876893	0.380545	0.999921
Smp_017610	2285.05	-0.0136484	0.0922458	-0.147956	0.882377	0.999921
Smp_323870	82.0678	0.347846	0.278933	1.24706	0.212376	0.999921
Smp_212870	1316.44	-0.022109	0.122689	-0.180204	0.856992	0.999921
Smp_212860	1788.34	-0.107823	0.107373	-1.0042	0.315283	0.999921
Smp_169260	9177.13	0.177262	0.126273	1.4038	0.160378	0.999921
Smp_337790	2841.16	-0.0636522	0.126055	-0.504955	0.613591	0.999921
Smp_086590	11089.5	0.016587	0.090693	0.182891	0.854883	0.999921
Smp_246700	3307.9	0.0634604	0.138856	0.457022	0.647655	0.999921
Smp_169220	328.096	0.122889	0.149291	0.823155	0.41042	0.999921
Smp_246710	1443.27	0.0749545	0.0856666	0.874957	0.381597	0.999921
Smp_179710	100.328	-0.162289	0.203025	-0.799356	0.424084	0.999921
Smp_341730	3973.78	0.112322	0.0926079	1.21288	0.225175	0.999921
Smp_306640	1862.83	-0.0320991	0.0915426	-0.350647	0.725853	0.999921
Smp_333250	1544.97	-0.110618	0.109132	-1.01362	0.310764	0.999921
Smp_321890	1706.42	-0.0868959	0.0875579	-0.992439	0.320983	0.999921
Smp_159730	6575.76	-0.0317313	0.115876	-0.273838	0.784209	0.999921
Smp_159740	2703.31	-0.00619871	0.0890411	-0.0696162	0.944499	0.999921
Smp_159750	918.301	-0.0444052	0.109042	-0.407231	0.683838	0.999921
Smp_333290	1007.84	-0.0584495	0.123158	-0.47459	0.635079	0.999921
Smp_159780	2765.51	0.139547	0.125938	1.10806	0.267835	0.999921
Smp_069380	1262.26	0.129521	0.113479	1.14136	0.25372	0.999921
Smp_069400	92.8862	0.212938	0.202823	1.04987	0.293778	0.999921
Smp_159790	1324.27	0.233666	0.130978	1.78401	0.0744226	0.999921
Smp_324100	13.9767	-0.474563	0.509988	-0.930537	0.352093	0.999921
Smp_341340	3.33485	-0.267303	1.12809	-0.236952	0.812694	0.999921
Smp_165420	2721.96	0.0518677	0.146104	0.355004	0.722586	0.999921
Smp_324140	203.66	0.326627	0.179094	1.82377	0.0681867	0.999921
Smp_080320	290.82	-0.0480906	0.156343	-0.307598	0.758389	0.999921
Smp_345610	27.9824	0.0509761	0.375894	0.135613	0.892127	0.999921
Smp_324180	2.0347	0.51922	1.45397	0.357104	0.721014	0.999921
Smp_165400	1405.32	-0.0433481	0.102677	-0.422181	0.672893	0.999921
Smp_080280	6405.53	0.0235132	0.0920479	0.255446	0.798379	0.999921
Smp_200600	5.93381	0.644277	0.902859	0.713597	0.475476	0.999921
Smp_331830	1.83324	-0.794661	1.60844	-0.494058	0.621265	0.999921
Smp_076630	1428.22	-0.032003	0.108502	-0.294954	0.768029	0.999921
Smp_076660	2810.83	0.0678375	0.0901795	0.752249	0.451901	0.999921
Smp_163420	9527.03	0.0499137	0.113162	0.441082	0.659153	0.999921
Smp_163430	2264.68	0.0452239	0.0827708	0.546375	0.584808	0.999921
Smp_307220	16382.8	-0.108617	0.135696	-0.800444	0.423453	0.999921
Smp_163640	610.991	-0.167788	0.106091	-1.58154	0.113755	0.999921
Smp_077030	4484.54	-0.0520776	0.0925535	-0.562676	0.573656	0.999921
Smp_243780	29.0029	-0.315729	0.433201	-0.728828	0.466107	0.999921
Smp_307240	2120.62	0.0379527	0.129287	0.293555	0.769098	0.999921
Smp_077020	2595.74	-0.0568055	0.105975	-0.536028	0.591939	0.999921
Smp_077000	483.346	0.0350357	0.110268	0.317732	0.750689	0.999921
Smp_076990	1328.58	-0.0736187	0.0935795	-0.786697	0.431459	0.999921
Smp_163620	1462.78	-0.00824919	0.107422	-0.0767925	0.938789	0.999921
Smp_076960	3113.87	0.0519703	0.0947552	0.548469	0.58337	0.999921
Smp_076950	2229.74	-0.0168315	0.0898386	-0.187353	0.851384	0.999921
Smp_163600	676.526	0.126411	0.123684	1.02205	0.306757	0.999921
Smp_076930	97.6759	0.168297	0.222512	0.756347	0.449441	0.999921
Smp_163590	305.383	0.0763966	0.154991	0.492911	0.622075	0.999921
Smp_076910	3695.11	-0.0738367	0.0754624	-0.978457	0.327849	0.999921
Smp_163580	9897.97	0.0573766	0.0886031	0.647569	0.517264	0.999921
Smp_076880	5315.95	0.166004	0.148764	1.11589	0.264469	0.999921
Smp_163570	20527.9	-0.0741294	0.116066	-0.638683	0.523029	0.999921
Smp_076860	280.354	-0.155976	0.171822	-0.907775	0.363997	0.999921
Smp_163560	1649.1	0.0531738	0.146407	0.363191	0.716462	0.999921
Smp_163550	864.395	0.128366	0.148768	0.862861	0.388214	0.999921
Smp_248140	4372.89	-0.060685	0.0928225	-0.653774	0.513257	0.999921
Smp_248130	1151.93	0.0321095	0.122096	0.262985	0.792562	0.999921
Smp_163500	4214.91	0.133979	0.122129	1.09703	0.272626	0.999921
Smp_163520	3661.63	-0.0103923	0.0879486	-0.118164	0.905938	0.999921
Smp_173110	6313.66	0.118142	0.0941446	1.2549	0.209515	0.999921
Smp_097810	4648.71	-0.0834657	0.0932185	-0.895377	0.370586	0.999921
Smp_097800	26318.5	-0.134839	0.149389	-0.9026	0.366738	0.999921
Smp_097790	3796.27	-0.0670182	0.0841034	-0.796855	0.425535	0.999921
Smp_175860	325.656	0.0238387	0.152027	0.156806	0.875398	0.999921
Smp_175840	3602.75	0.0998683	0.0948446	1.05297	0.292356	0.999921
Smp_097750	8740.33	0.0865893	0.105938	0.817358	0.413724	0.999921
Smp_097740	1408.31	0.0614347	0.0832189	0.73823	0.460375	0.999921
Smp_097730	4175.18	0.0933449	0.108774	0.858151	0.390809	0.999921
Smp_198750	2158.52	0.0297821	0.0783653	0.380043	0.703914	0.999921
Smp_097710	772.58	0.0527757	0.0977386	0.539967	0.589219	0.999921
Smp_097700	2273.79	0.0615034	0.0936709	0.656591	0.511444	0.999921
Smp_097660	17739.2	0.0211177	0.0860541	0.2454	0.806147	0.999921
Smp_341640	572.824	0.152041	0.115021	1.32186	0.186216	0.999921
Smp_167370	256.724	0.038704	0.139645	0.277159	0.781658	0.999921
Smp_325820	3.00984	-0.960904	1.19207	-0.806078	0.420198	0.999921
Smp_083410	9145.36	-0.107735	0.133772	-0.805358	0.420613	0.999921
Smp_083400	6735.92	-0.0621075	0.0853951	-0.727296	0.467044	0.999921
Smp_167360	1277.14	0.0746516	0.139827	0.533885	0.593421	0.999921
Smp_083380	1922.58	-0.0251679	0.0844332	-0.29808	0.765642	0.999921
Smp_308030	3.61706	-0.00265861	1.02021	-0.00260595	0.997921	0.999921
Smp_308040	2.15941	1.74811	1.47543	1.18481	0.236092	0.999921
Smp_083340	5086.15	0.115797	0.122108	0.948311	0.342971	0.999921
Smp_167330	4466.48	0.0974734	0.137059	0.71118	0.476972	0.999921
Smp_345720	670.519	0.205743	0.168901	1.21813	0.223176	0.999921
Smp_325900	7.9433	-0.235814	0.687343	-0.343081	0.731538	0.999921
Smp_167310	988.822	0.00147012	0.0956212	0.0153744	0.987733	0.999921
Smp_167300	429.39	-0.0821517	0.128562	-0.639006	0.522819	0.999921
Smp_167290	1528.42	-0.0398222	0.0990406	-0.40208	0.687625	0.999921
Smp_083240	2742.97	-0.0447542	0.0969999	-0.461384	0.644523	0.999921
Smp_167280	3155.86	0.239902	0.158551	1.51309	0.130257	0.999921
Smp_194030	2281.33	0.131469	0.110039	1.19475	0.232185	0.999921
Smp_120700	41430.6	0.091296	0.0860516	1.06095	0.288715	0.999921
Smp_194040	338.783	0.0448268	0.154503	0.290136	0.771712	0.999921
Smp_194050	76079.2	0.0398401	0.0859581	0.463483	0.643018	0.999921
Smp_325980	0.331566	-1.84711	3.45592	-0.534477	0.593012	0.999921
Smp_093310	4054.76	0.00429615	0.0825664	0.0520327	0.958503	0.999921
Smp_093320	1352.79	0.0285765	0.128342	0.22266	0.8238	0.999921
Smp_346190	746.352	0.0938196	0.108321	0.866128	0.38642	0.999921
Smp_173280	2300.55	-0.120838	0.126818	-0.952842	0.34067	0.999921
Smp_173250	477.61	0.000146478	0.129111	0.00113451	0.999095	0.999921
Smp_035540	1085.33	-0.00759108	0.0953171	-0.0796402	0.936523	0.999921
Smp_035560	6653.2	-0.00833814	0.133317	-0.0625436	0.95013	0.999921
Smp_245940	734.399	-0.0208702	0.105035	-0.198696	0.8425	0.999921
Smp_035580	7468.38	0.0287218	0.0755013	0.380415	0.703637	0.999921
Smp_141310	88.7561	0.0056044	0.225611	0.024841	0.980182	0.999921
Smp_141320	414.224	-0.00755097	0.126729	-0.0595834	0.952487	0.999921
Smp_035620	2907.14	0.0434727	0.0883495	0.492054	0.622681	0.999921
Smp_141330	2269.97	-0.0242883	0.0880598	-0.275816	0.782689	0.999921
Smp_343420	2.49402	0.606512	1.24785	0.486045	0.626935	0.999921
Smp_035650	542.024	0.202223	0.149964	1.34848	0.177504	0.999921
Smp_141350	308.151	-0.0179057	0.137548	-0.130178	0.896425	0.999921
Smp_141360	1660.52	-0.0506345	0.0869563	-0.582298	0.560366	0.999921
Smp_210800	177.073	0.105947	0.261113	0.405753	0.684924	0.999921
Smp_141380	882.717	0.00977386	0.117992	0.0828351	0.933983	0.999921
Smp_035700	952.792	-0.609123	0.570271	-1.06813	0.285462	0.999921
Smp_141390	3353.29	-0.0399757	0.108918	-0.367024	0.713601	0.999921
Smp_141290	11820.9	-0.0568549	0.136395	-0.416839	0.676796	0.999921
Smp_141280	339.365	0.0426789	0.129011	0.330816	0.740783	0.999921
Smp_035500	428.572	0.163552	0.152095	1.07533	0.282227	0.999921
Smp_141270	294.277	-0.176981	0.248042	-0.713515	0.475527	0.999921
Smp_035480	2810.05	0.0686411	0.099739	0.688207	0.491322	0.999921
Smp_035470	9975.57	0.0251401	0.0794146	0.316568	0.751571	0.999921
Smp_035460	291.058	-0.118484	0.139689	-0.848198	0.396327	0.999921
Smp_141250	108.41	0.0306597	0.377144	0.0812943	0.935208	0.999921
Smp_141240	1127.11	0.0503677	0.0916315	0.549677	0.582541	0.999921
Smp_035430	9495.56	-0.0545997	0.078105	-0.699055	0.484518	0.999921
Smp_326410	1641.81	0.0433986	0.0937601	0.462869	0.643458	0.999921
Smp_035410	1452.63	-0.249319	0.126687	-1.968	0.0490684	0.999921
Smp_035390	2514.97	0.07488	0.116397	0.643317	0.520019	0.999921
Smp_035380	108.198	-0.123889	0.214397	-0.57785	0.563365	0.999921
Smp_035370	409.758	0.208448	0.145396	1.43366	0.151669	0.999921
Smp_035360	616.336	-0.0459218	0.129309	-0.355133	0.72249	0.999921
Smp_141230	225.231	-0.0154935	0.140517	-0.110261	0.912203	0.999921
Smp_141220	2660.69	-0.0865722	0.0877063	-0.987069	0.323609	0.999921
Smp_035310	4820.24	-7.3e-05	0.0848409	-0.00086008	0.999314	0.999921
Smp_035300	1748.24	-0.209723	0.100951	-2.07747	0.0377585	0.999921
Smp_035280	1234.75	-0.0190173	0.10136	-0.187621	0.851174	0.999921
Smp_035270	21714.1	0.11217	0.106315	1.05507	0.291392	0.999921
Smp_035250	234.848	-0.175159	0.154112	-1.13657	0.255716	0.999921
Smp_035220	651.475	0.148732	0.113741	1.30763	0.190997	0.999921
Smp_035210	17614	-0.0100501	0.0738759	-0.13604	0.89179	0.999921
Smp_035200	35055.6	-0.0957099	0.10316	-0.927784	0.353519	0.999921
Smp_035190	2649.79	-0.0327055	0.138452	-0.236223	0.81326	0.999921
Smp_035180	1176.93	0.0982102	0.099877	0.983311	0.325454	0.999921
Smp_035150	2848.87	0.114706	0.0886985	1.29322	0.195936	0.999921
Smp_333650	590.251	-0.114604	0.122809	-0.933192	0.350721	0.999921
Smp_343410	204.817	-0.14482	0.179023	-0.808949	0.418545	0.999921
Smp_035110	3148.5	-0.0896358	0.0848723	-1.05613	0.290911	0.999921
Smp_141170	24.6693	0.696584	0.433581	1.60658	0.108146	0.999921
Smp_035090	1847.71	-0.00246661	0.0934028	-0.0264083	0.978932	0.999921
Smp_035080	852.065	0.0135557	0.106823	0.126899	0.89902	0.999921
Smp_141160	144.627	0.292812	0.185284	1.58034	0.11403	0.999921
Smp_141150	3683.08	0.00337403	0.0831908	0.0405577	0.967648	0.999921
Smp_035040	337.806	0.0526408	0.142303	0.36992	0.711442	0.999921
Smp_035030	6932.08	-0.0814973	0.0950699	-0.857236	0.391315	0.999921
Smp_035020	2250.58	-0.0617693	0.104082	-0.593467	0.552868	0.999921
Smp_035010	1626.27	-0.125676	0.0930987	-1.34992	0.177042	0.999921
Smp_035000	446.816	-0.0529818	0.144353	-0.367028	0.713598	0.999921
Smp_141140	3983.78	-0.0402881	0.0741804	-0.543109	0.587055	0.999921
Smp_034980	2601.53	0.00737798	0.0962909	0.0766218	0.938924	0.999921
Smp_141120	1769.47	0.0362235	0.10895	0.332479	0.739528	0.999921
Smp_246000	1076.4	0.042723	0.096347	0.443429	0.657456	0.999921
Smp_034940	9391.59	0.0409372	0.0949149	0.431304	0.666247	0.999921
Smp_141080	3588.02	0.0992431	0.105891	0.93722	0.348646	0.999921
Smp_034920	194.868	-0.0165152	0.155145	-0.10645	0.915225	0.999921
Smp_141070	1157.1	0.0669657	0.11152	0.60048	0.548186	0.999921
Smp_034870	10978.1	0.0348606	0.0745297	0.467741	0.63997	0.999921
Smp_034860	9.76909	0.152173	0.661298	0.230112	0.818005	0.999921
Smp_034850	5748.12	0.0335713	0.0869186	0.386239	0.69932	0.999921
Smp_034840	81615.9	-0.0251483	0.0895214	-0.28092	0.778772	0.999921
Smp_141040	4121.25	0.126662	0.0977956	1.29517	0.195261	0.999921
Smp_343400	225.561	-0.0282081	0.167388	-0.168519	0.866175	0.999921
Smp_020450	4108.68	-0.0409944	0.0884818	-0.463309	0.643143	0.999921
Smp_133280	2549.33	-0.049958	0.104743	-0.476958	0.633392	0.999921
Smp_133270	4127.62	-0.0394127	0.0966477	-0.407797	0.683422	0.999921
Smp_133260	790.232	-0.212909	0.115816	-1.83834	0.0660126	0.999921
Smp_133250	2608.82	0.109558	0.139726	0.784089	0.432988	0.999921
Smp_020400	947.291	-0.157989	0.106571	-1.48247	0.138214	0.999921
Smp_333760	269.974	0.0903479	0.139035	0.649823	0.515806	0.999921
Smp_020370	16064	0.117335	0.139533	0.840912	0.400398	0.999921
Smp_020340	2890.16	0.0384254	0.0764718	0.502478	0.615331	0.999921
Smp_133210	29.8895	-0.14484	0.406122	-0.356642	0.72136	0.999921
Smp_020300	3169.49	0.0363801	0.118949	0.305846	0.759722	0.999921
Smp_210400	908.574	-0.179178	0.14434	-1.24136	0.214471	0.999921
Smp_310240	1931.49	-0.034875	0.10154	-0.34346	0.731253	0.999921
Smp_310250	1174.34	-0.0950054	0.0933908	-1.01729	0.309016	0.999921
Smp_020270	1421.26	-0.0259781	0.120148	-0.216217	0.828819	0.999921
Smp_246020	1980.09	-0.0320864	0.0936233	-0.342718	0.73181	0.999921
Smp_347480	688.009	0.081779	0.114911	0.71167	0.476669	0.999921
Smp_246030	144.423	0.0161712	0.173192	0.0933714	0.925608	0.999921
Smp_246040	399.724	-0.184387	0.137109	-1.34482	0.178682	0.999921
Smp_133170	299.602	-0.246604	0.134085	-1.83917	0.0658901	0.999921
Smp_333770	2355.5	-0.0389877	0.110181	-0.353851	0.723451	0.999921
Smp_020220	2178.36	-0.0870833	0.117492	-0.741185	0.458581	0.999921
Smp_020200	1984.75	0.0401786	0.0825451	0.486747	0.626437	0.999921
Smp_133150	2284.08	0.0372728	0.109268	0.341113	0.733019	0.999921
Smp_101840	0.490908	-0.879919	3.07887	-0.285793	0.775037	0.999921
Smp_178710	481.708	0.18418	0.147021	1.25275	0.210297	0.999921
Smp_340320	178.636	0.132795	0.18731	0.70896	0.478349	0.999921
Smp_133120	10305.3	-0.0816889	0.117249	-0.696715	0.485981	0.999921
Smp_133110	3550.91	-0.04181	0.094128	-0.444182	0.656911	0.999921
Smp_020130	746.036	-0.11793	0.104537	-1.12812	0.25927	0.999921
Smp_020120	648.365	0.134069	0.106221	1.26218	0.206885	0.999921
Smp_246090	70.5049	-0.0106071	0.2369	-0.0447746	0.964287	0.999921
Smp_133090	139.684	-0.0760856	0.175259	-0.434133	0.664192	0.999921
Smp_133080	39.3217	0.185229	0.316414	0.5854	0.558279	0.999921
Smp_342760	214.94	-0.204078	0.150347	-1.35738	0.174661	0.999921
Smp_347760	114.146	0.436162	0.207945	2.09749	0.0359505	0.999921
Smp_020090	559.065	-0.0403366	0.142986	-0.282103	0.777865	0.999921
Smp_020080	1952.36	0.168788	0.0939445	1.79667	0.0723877	0.999921
Smp_020070	30845.8	0.215927	0.108948	1.98192	0.0474881	0.999921
Smp_020060	2263.75	-0.0464719	0.0782135	-0.594167	0.5524	0.999921
Smp_020050	5825.07	-0.0352762	0.0867665	-0.406564	0.684328	0.999921
Smp_020040	7988	-0.0684271	0.103418	-0.661654	0.508193	0.999921
Smp_133050	3601.64	0.12165	0.108183	1.12448	0.260809	0.999921
Smp_019990	2852.18	0.101914	0.0897212	1.13589	0.256001	0.999921
Smp_019980	2351.5	-0.0371546	0.104507	-0.355523	0.722198	0.999921
Smp_309860	1072.73	-0.0772312	0.107008	-0.721735	0.470457	0.999921
Smp_019880	1554.49	-0.153967	0.128683	-1.19649	0.231507	0.999921
Smp_019890	1919.36	0.0497971	0.0892531	0.557931	0.576892	0.999921
Smp_019900	3965.46	-0.0740995	0.0977572	-0.757996	0.448453	0.999921
Smp_133020	3510.76	-0.0113921	0.0783588	-0.145383	0.884408	0.999921
Smp_019920	1107.12	-0.0912318	0.0937122	-0.973531	0.33029	0.999921
Smp_133030	43.1225	0.0697803	0.294253	0.237144	0.812545	0.999921
Smp_311940	271.56	0.00430911	0.145832	0.0295484	0.976427	0.999921
Smp_246230	6792.85	0.077371	0.0856672	0.903158	0.366442	0.999921
Smp_200380	828.712	0.0182612	0.120155	0.15198	0.879203	0.999921
Smp_019950	4807.76	0.0292869	0.0951637	0.307753	0.75827	0.999921
Smp_342750	545.225	-0.0710606	0.127225	-0.558544	0.576473	0.999921
Smp_172790	1760.7	0.0992673	0.0920648	1.07823	0.28093	0.999921
Smp_172780	2114.44	0.074936	0.0931161	0.804759	0.420959	0.999921
Smp_346160	508.84	0.0701635	0.10865	0.645776	0.518424	0.999921
Smp_328240	5.80696	1.13505	0.79619	1.4256	0.153984	0.999921
Smp_094880	10376.3	0.00606104	0.088352	0.0686011	0.945307	0.999921
Smp_094870	930.061	-0.238151	0.142407	-1.67232	0.0944613	0.999921
Smp_174170	748.61	-0.030972	0.139029	-0.222773	0.823712	0.999921
Smp_345800	16.4318	0.159034	0.470218	0.338213	0.735203	0.999921
Smp_168370	3835.69	-0.0661151	0.103359	-0.639663	0.522392	0.999921
Smp_085150	5598.44	0.016134	0.091997	0.175375	0.860785	0.999921
Smp_196950	64.3154	0.00715324	0.275491	0.0259654	0.979285	0.999921
Smp_140950	4403.14	0.202022	0.121098	1.66825	0.0952664	0.999921
Smp_140940	2283.92	0.0290309	0.110096	0.263687	0.792021	0.999921
Smp_328360	277.296	-0.0824419	0.16016	-0.514746	0.606731	0.999921
Smp_034700	2229.35	0.000427005	0.101962	0.00418787	0.996659	0.999921
Smp_140920	116.463	-0.0929696	0.199969	-0.464919	0.641989	0.999921
Smp_034680	9.28424	0.637419	0.621111	1.02626	0.304771	0.999921
Smp_034670	1112.84	-0.110758	0.112285	-0.9864	0.323937	0.999921
Smp_034660	1877.23	0.0328615	0.0837025	0.392598	0.694616	0.999921
Smp_140900	1692.13	-0.0835328	0.124625	-0.670273	0.502684	0.999921
Smp_322440	12751.4	0.0310359	0.106198	0.292246	0.770099	0.999921
Smp_140880	9.73563	0.345208	0.668738	0.516207	0.60571	0.999921
Smp_034610	219.059	0.331005	0.17799	1.85968	0.0629302	0.999921
Smp_140860	1700.74	-0.00608295	0.0952954	-0.0638326	0.949103	0.999921
Smp_140840	5602.6	0.113337	0.133455	0.849249	0.395743	0.999921
Smp_034550	18401.9	-0.152991	0.0734847	-2.08194	0.0373477	0.999921
Smp_140830	511.377	0.0345678	0.111655	0.309595	0.756869	0.999921
Smp_034530	648.589	-0.0430907	0.110965	-0.388328	0.697774	0.999921
Smp_101820	1213.97	-0.0489649	0.108174	-0.45265	0.650801	0.999921
Smp_178700	1365.72	-0.0138498	0.102286	-0.135403	0.892293	0.999921
Smp_140820	5665.3	0.101661	0.0818828	1.24154	0.214406	0.999921
Smp_140810	303.697	-0.0415139	0.151473	-0.274069	0.784032	0.999921
Smp_034500	888.841	0.0427247	0.109549	0.390004	0.696533	0.999921
Smp_034490	5567.69	-0.0313342	0.112839	-0.277689	0.781251	0.999921
Smp_140800	2873.06	0.151132	0.101424	1.49011	0.136196	0.999921
Smp_140790	729.774	0.0991539	0.111444	0.889718	0.373617	0.999921
Smp_034450	1313	-0.103114	0.101134	-1.01958	0.30793	0.999921
Smp_034430	1284.01	-0.061322	0.122355	-0.501179	0.616245	0.999921
Smp_343390	5.62351	-0.167092	0.785122	-0.212823	0.831465	0.999921
Smp_175590	712.358	0.0770992	0.126915	0.607489	0.543526	0.999921
Smp_328650	756.058	-0.0135678	0.118097	-0.114888	0.908534	0.999921
Smp_102820	4083.48	0.0988698	0.109213	0.90529	0.365312	0.999921
Smp_097280	894.47	-0.044004	0.0941514	-0.467374	0.640232	0.999921
Smp_175580	2036.81	0.054353	0.0991807	0.54802	0.583678	0.999921
Smp_175570	4231.18	-0.0470142	0.0796935	-0.589938	0.555232	0.999921
Smp_097240	4091.08	0.0358388	0.0845253	0.424001	0.671565	0.999921
Smp_055260	11.7845	-0.267921	0.615628	-0.435199	0.663418	0.999921
Smp_200450	29.2802	0.180039	0.360076	0.500002	0.617074	0.999921
Smp_342460	48.7674	0.063358	0.273928	0.231295	0.817086	0.999921
Smp_333980	2.67969	0.0293839	1.232	0.0238505	0.980972	0.999921
Smp_129920	22.9094	-0.53946	0.429456	-1.25615	0.209062	0.999921
Smp_129900	2440.18	-0.037409	0.125302	-0.298552	0.765282	0.999921
Smp_014290	2769.03	-0.0722783	0.0950489	-0.760433	0.446996	0.999921
Smp_014280	1647.85	0.0690736	0.0891093	0.775156	0.438248	0.999921
Smp_014260	259.097	-0.0930278	0.137826	-0.674967	0.499697	0.999921
Smp_129870	261.489	0.11196	0.142371	0.786397	0.431635	0.999921
Smp_129840	929.052	-0.00596295	0.138728	-0.0429832	0.965715	0.999921
Smp_129830	487.943	0.180322	0.114807	1.57065	0.116263	0.999921
Smp_014170	21632.7	0.0469698	0.0938974	0.500224	0.616917	0.999921
Smp_098330	5386.24	0.0284275	0.102896	0.276273	0.782338	0.999921
Smp_098320	917.277	-0.144927	0.0944366	-1.53465	0.12487	0.999921
Smp_347350	2772.42	-0.0684552	0.0862222	-0.79394	0.427231	0.999921
Smp_210830	502.443	-0.0923032	0.153438	-0.601566	0.547463	0.999921
Smp_024490	2481.53	-0.0695697	0.0839083	-0.829116	0.407039	0.999921
Smp_024500	4000.88	0.0141719	0.0725756	0.195271	0.845181	0.999921
Smp_208090	3385.83	0.0220469	0.108763	0.202706	0.839365	0.999921
Smp_167850	2414.31	-0.0678485	0.108384	-0.626002	0.531314	0.999921
Smp_200410	338.764	-0.263139	0.17979	-1.46359	0.143305	0.999921
Smp_093210	1587.93	0.0321224	0.0928434	0.345985	0.729354	0.999921
Smp_093220	7715.73	-0.0487312	0.0811782	-0.600298	0.548307	0.999921
Smp_093230	4653.19	0.00236496	0.0822234	0.0287625	0.977054	0.999921
Smp_173180	1107.44	0.0333433	0.10581	0.315125	0.752667	0.999921
Smp_131790	314.847	0.032849	0.134391	0.244429	0.806899	0.999921
Smp_173190	1136.38	0.0252992	0.105815	0.239089	0.811037	0.999921
Smp_081140	2835.67	0.0957017	0.093304	1.0257	0.305034	0.999921
Smp_165930	7426.67	0.0397316	0.0764293	0.519849	0.603169	0.999921
Smp_165940	89.2482	-0.160924	0.246381	-0.653148	0.513661	0.999921
Smp_081190	1840.42	0.166019	0.095902	1.73113	0.083429	0.999921
Smp_081200	524.047	-0.0602712	0.119766	-0.50324	0.614796	0.999921
Smp_165950	346.313	-0.123208	0.123697	-0.996051	0.319226	0.999921
Smp_165960	1746.6	0.041667	0.0835514	0.498699	0.617992	0.999921
Smp_081250	195.081	0.00874363	0.179695	0.0486581	0.961192	0.999921
Smp_081260	1413.09	-0.0107541	0.0973297	-0.110491	0.91202	0.999921
Smp_246260	836.592	-0.0279381	0.104382	-0.267652	0.788967	0.999921
Smp_347770	31.7242	-0.128293	0.363309	-0.353122	0.723997	0.999921
Smp_165980	586.827	-0.0583588	0.141807	-0.411536	0.68068	0.999921
Smp_347340	1088.94	0.102073	0.134841	0.756992	0.449054	0.999921
Smp_210750	1957.67	0.123526	0.110149	1.12145	0.262097	0.999921
Smp_337620	2090.52	0.0372325	0.134861	0.27608	0.782486	0.999921
Smp_160810	1086.76	0.0293242	0.103546	0.283201	0.777023	0.999921
Smp_160820	2669.26	0.155194	0.139158	1.11523	0.26475	0.999921
Smp_071250	17061.6	0.0262533	0.084017	0.312477	0.754678	0.999921
Smp_160830	3316.98	0.14427	0.0818616	1.76237	0.078007	0.999921
Smp_345240	73.8087	-0.156007	0.267721	-0.58272	0.560082	0.999921
Smp_160850	4021.67	0.059776	0.110097	0.542942	0.58717	0.999921
Smp_329370	244.96	0.231045	0.150359	1.53662	0.124386	0.999921
Smp_336350	318.384	-0.0533203	0.132648	-0.401968	0.687708	0.999921
Smp_202260	9112.79	-0.119357	0.0975243	-1.22386	0.221003	0.999921
Smp_202170	306.973	0.0760736	0.151254	0.502954	0.614997	0.999921
Smp_160870	692.16	-0.138398	0.139641	-0.9911	0.321637	0.999921
Smp_160880	9597.38	-0.0156591	0.083606	-0.187297	0.851428	0.999921
Smp_246240	2878.36	0.213018	0.112512	1.8933	0.0583182	0.999921
Smp_071380	8103.9	0.105065	0.0908587	1.15635	0.247537	0.999921
Smp_345250	4.49871	-0.309994	0.87658	-0.35364	0.723609	0.999921
Smp_071390	9953.32	-0.15266	0.0985963	-1.54833	0.121543	0.999921
Smp_160940	368.529	-0.184915	0.139095	-1.32941	0.183711	0.999921
Smp_160950	1681.42	-0.118255	0.120864	-0.978411	0.327871	0.999921
Smp_347800	3506.08	2.52e-05	0.108913	0.000231581	0.999815	0.999921
Smp_071470	5629.96	0.0140933	0.0689479	0.204405	0.838037	0.999921
Smp_160980	0.164992	-0.949266	4.08047	-0.232636	0.816044	0.999921
Smp_246410	5138.38	0.0781685	0.132117	0.591662	0.554077	0.999921
Smp_246400	12718.9	-0.0119648	0.104255	-0.114764	0.908632	0.999921
Smp_071540	933.127	0.17083	0.144346	1.18347	0.236622	0.999921
Smp_071550	1294.05	-0.0438532	0.115541	-0.379546	0.704282	0.999921
Smp_071560	6904.69	0.0667471	0.073469	0.908507	0.36361	0.999921
Smp_071570	1598.24	0.118682	0.119178	0.995839	0.319328	0.999921
Smp_161040	36.209	0.0101783	0.331289	0.0307232	0.97549	0.999921
Smp_161060	24.8108	-0.314058	0.421165	-0.74569	0.455855	0.999921
Smp_129100	801.39	0.0357645	0.0971089	0.368293	0.712655	0.999921
Smp_129090	224.977	-0.0929666	0.202784	-0.458451	0.646629	0.999921
Smp_012930	2142.19	-0.10764	0.11978	-0.89864	0.368844	0.999921
Smp_012920	186.585	-0.0261324	0.157834	-0.165569	0.868496	0.999921
Smp_129080	9306.23	-0.103617	0.136868	-0.757057	0.449015	0.999921
Smp_012900	2239.75	-0.0579353	0.0882139	-0.65676	0.511335	0.999921
Smp_129070	980.309	-0.0367669	0.10373	-0.354448	0.723003	0.999921
Smp_129050	9132.55	0.206654	0.143474	1.44036	0.149766	0.999921
Smp_106970	14.9702	-0.505487	0.493116	-1.02509	0.305322	0.999921
Smp_012860	1186.71	-0.0203054	0.10049	-0.202063	0.839867	0.999921
Smp_313530	1.84171	-0.219873	1.56148	-0.14081	0.88802	0.999921
Smp_313540	7.68568	-0.233606	0.727715	-0.321013	0.748201	0.999921
Smp_129020	261.798	0.118877	0.141433	0.840513	0.400621	0.999921
Smp_129010	1216.8	0.133226	0.0934048	1.42633	0.153774	0.999921
Smp_012810	2542.46	-0.125259	0.143566	-0.872484	0.382944	0.999921
Smp_012800	2301.41	-0.0686222	0.1315	-0.52184	0.601781	0.999921
Smp_012790	1546.07	-0.0590682	0.0855682	-0.690305	0.490002	0.999921
Smp_012780	7502.73	0.152014	0.0939547	1.61796	0.105672	0.999921
Smp_129000	544.887	0.25565	0.115704	2.20953	0.0271381	0.999921
Smp_012750	5800.79	-0.0228026	0.0969705	-0.23515	0.814092	0.999921
Smp_012740	6999.24	0.0720194	0.0821926	0.876227	0.380907	0.999921
Smp_128990	1603.6	0.0487794	0.108731	0.448624	0.653703	0.999921
Smp_012720	7805.19	-0.00337611	0.106382	-0.0317356	0.974683	0.999921
Smp_342400	1214.12	0.0333398	0.0866133	0.384926	0.700292	0.999921
Smp_313750	0.160923	0.974288	4.08047	0.238768	0.811285	0.999921
Smp_012690	2110.1	0.0906721	0.106985	0.847521	0.396705	0.999921
Smp_012670	304.191	0.0283208	0.131182	0.215889	0.829074	0.999921
Smp_246380	157.995	0.247519	0.192079	1.28863	0.197527	0.999921
Smp_128960	1751.14	0.0133438	0.0977436	0.136518	0.891411	0.999921
Smp_329670	36.0879	-0.485533	0.339401	-1.43056	0.152557	0.999921
Smp_128950	2008.75	-0.022663	0.107142	-0.211523	0.832479	0.999921
Smp_128920	1248.41	-0.255468	0.126233	-2.02379	0.042992	0.999921
Smp_012580	4864.16	0.0573233	0.0718398	0.797932	0.42491	0.999921
Smp_012570	2311.22	0.0128997	0.0915189	0.140951	0.887908	0.999921
Smp_128890	2539.45	0.0982122	0.119289	0.823311	0.410331	0.999921
Smp_012540	3711.66	0.0729764	0.0893125	0.81709	0.413877	0.999921
Smp_012530	2423.13	-0.11763	0.106445	-1.10508	0.269123	0.999921
Smp_128870	103.068	-0.124958	0.196322	-0.636494	0.524454	0.999921
Smp_128860	1524.37	0.0132074	0.103031	0.128188	0.898	0.999921
Smp_012480	1810.02	0.0339708	0.0986647	0.344306	0.730616	0.999921
Smp_012470	8004.45	0.00829781	0.0800583	0.103647	0.917449	0.999921
Smp_329760	2336.25	-0.0955996	0.0886719	-1.07813	0.280977	0.999921
Smp_194160	3988.51	-0.0409486	0.0939348	-0.435925	0.662891	0.999921
Smp_120920	3482.65	-0.0505052	0.0863399	-0.584958	0.558576	0.999921
Smp_059980	6125.24	-0.0117589	0.119136	-0.0987012	0.921375	0.999921
Smp_154410	279.346	0.109675	0.131585	0.833492	0.404567	0.999921
Smp_060010	3273.27	-0.0603672	0.0797808	-0.756662	0.449252	0.999921
Smp_060030	178.976	-0.0952588	0.166037	-0.573719	0.566158	0.999921
Smp_329920	280.631	0.0960448	0.141573	0.678412	0.497511	0.999921
Smp_154420	19524.6	0.0150344	0.0977194	0.153853	0.877726	0.999921
Smp_060070	2636.41	0.0583717	0.0796298	0.733038	0.463535	0.999921
Smp_060080	9243.57	0.167444	0.15095	1.10926	0.267317	0.999921
Smp_060090	7164.14	0.0344177	0.0989491	0.347833	0.727966	0.999921
Smp_246630	168.862	0.0876063	0.196276	0.446342	0.65535	0.999921
Smp_246620	7373.42	0.249711	0.328043	0.761214	0.446529	0.999921
Smp_330190	2217.02	0.144715	0.0997888	1.45022	0.146998	0.999921
Smp_330250	1296.88	0.101578	0.109667	0.926243	0.35432	0.999921
Smp_196790	370.394	-0.272693	0.166442	-1.63837	0.101345	0.999921
Smp_104110	3104.38	0.217511	0.102524	2.12157	0.0338742	0.999921
Smp_104120	129.401	0.0937201	0.206896	0.452981	0.650562	0.999921
Smp_346640	558.366	0.0605765	0.131751	0.45978	0.645674	0.999921
Smp_104170	0.160923	0.974288	4.08047	0.238768	0.811285	0.999921
Smp_073340	2306.17	-0.0258944	0.0978774	-0.26456	0.791349	0.999921
Smp_161870	2737.3	-0.0453741	0.100171	-0.452965	0.650574	0.999921
Smp_246510	5924.57	0.0770311	0.0863764	0.891807	0.372496	0.999921
Smp_246500	461.423	-0.163427	0.110481	-1.47923	0.139078	0.999921
Smp_073300	1367.34	-0.0457358	0.0870793	-0.52522	0.59943	0.999921
Smp_073290	2306.31	-0.0219825	0.0805304	-0.272972	0.784875	0.999921
Smp_073280	3307.28	0.0149909	0.0782467	0.191585	0.848067	0.999921
Smp_073270	10864.6	0.0600256	0.0911799	0.658321	0.510332	0.999921
Smp_161850	1654.98	0.153162	0.0904651	1.69305	0.0904464	0.999921
Smp_330470	49.7951	-0.00877415	0.346309	-0.0253362	0.979787	0.999921
Smp_161820	134.703	0.207303	0.181008	1.14527	0.252097	0.999921
Smp_073220	1184.57	-0.0184655	0.092289	-0.200083	0.841415	0.999921
Smp_073210	2527.82	-0.0361358	0.078394	-0.46095	0.644834	0.999921
Smp_073200	1580.26	0.0155223	0.0901932	0.172101	0.863358	0.999921
Smp_161800	30.5718	0.167607	0.33957	0.493585	0.621599	0.999921
Smp_161790	12569.7	-0.130278	0.0833293	-1.56341	0.117957	0.999921
Smp_073140	2694.28	-0.0778476	0.101091	-0.770077	0.441254	0.999921
Smp_210780	8523.59	0.0211874	0.109513	0.19347	0.846591	0.999921
Smp_210770	158.405	0.148972	0.203241	0.732981	0.46357	0.999921
Smp_246470	821.324	0.0521303	0.106287	0.490466	0.623805	0.999921
Smp_161770	20.6554	0.478677	0.517918	0.924232	0.355366	0.999921
Smp_073080	1682.47	-0.0395388	0.111882	-0.353397	0.723791	0.999921
Smp_073070	1700.34	0.0694997	0.116556	0.596275	0.550991	0.999921
Smp_161750	1367.3	-0.0791816	0.102877	-0.769676	0.441492	0.999921
Smp_315110	1.33648	0.0245014	1.55044	0.0158028	0.987392	0.999921
Smp_246460	241.343	-0.00767061	0.154169	-0.0497544	0.960318	0.999921
Smp_094360	1804.26	-0.0188254	0.100406	-0.187493	0.851274	0.999921
Smp_094340	8766.72	-0.0143003	0.0732791	-0.195148	0.845277	0.999921
Smp_094330	1648.59	0.0363494	0.100839	0.36047	0.718496	0.999921
Smp_161730	3004.13	0.0431735	0.0860472	0.501743	0.615849	0.999921
Smp_191210	2196.52	0.208329	0.14999	1.38895	0.164847	0.999921
Smp_072990	418.236	-0.192207	0.130215	-1.47607	0.139924	0.999921
Smp_072980	6854.17	-0.101222	0.0918821	-1.10165	0.270615	0.999921
Smp_072970	3713.42	0.0417143	0.0887513	0.470014	0.638345	0.999921
Smp_161690	2.003	1.59146	1.49602	1.0638	0.287421	0.999921
Smp_161680	4400.25	-0.103108	0.0828548	-1.24444	0.213337	0.999921
Smp_072950	3622.99	-0.0374182	0.115422	-0.324185	0.745798	0.999921
Smp_200800	476.124	-0.233434	0.133663	-1.74643	0.0807359	0.999921
Smp_068170	9585.2	-0.000810231	0.0770424	-0.0105167	0.991609	0.999921
Smp_125730	13018.6	-0.0447661	0.0858199	-0.521628	0.601929	0.999921
Smp_006550	4566.68	-0.0265069	0.0927937	-0.285654	0.775143	0.999921
Smp_006560	1549.3	-0.121496	0.116372	-1.04403	0.296472	0.999921
Smp_188580	1161.05	-0.0633901	0.11129	-0.569595	0.568953	0.999921
Smp_125760	52.8572	-0.21883	0.275544	-0.794172	0.427095	0.999921
Smp_125770	8429.04	-0.0235054	0.0892028	-0.263505	0.792161	0.999921
Smp_125780	892.87	-0.0602442	0.120049	-0.50183	0.615787	0.999921
Smp_006590	855.332	-0.0428811	0.0962848	-0.445356	0.656062	0.999921
Smp_125790	1965.65	0.011295	0.0948142	0.119128	0.905174	0.999921
Smp_006630	2023.49	-0.0134925	0.0928302	-0.145346	0.884438	0.999921
Smp_125800	1988.82	-0.0421839	0.0803796	-0.524808	0.599717	0.999921
Smp_125820	3395.46	-0.0478194	0.0818134	-0.584494	0.558888	0.999921
Smp_006680	1753.6	-0.0441277	0.129804	-0.339956	0.733889	0.999921
Smp_006690	1891.16	-0.0147647	0.0857251	-0.172233	0.863254	0.999921
Smp_006700	1948.91	0.0716595	0.0921284	0.777822	0.436674	0.999921
Smp_006710	2254.1	0.230346	0.122385	1.88215	0.0598157	0.999921
Smp_006720	1621.31	0.0499946	0.10001	0.499898	0.617147	0.999921
Smp_342200	91.4912	-0.0155082	0.207591	-0.0747059	0.940449	0.999921
Smp_006730	8740.5	0.116036	0.100067	1.15958	0.246222	0.999921
Smp_316270	255.841	-0.158575	0.17031	-0.931093	0.351806	0.999921
Smp_331410	1823.23	0.183161	0.107969	1.69643	0.0898046	0.999921
Smp_006760	1038.31	-0.164503	0.166967	-0.985241	0.324506	0.999921
Smp_006750	3068.13	-0.168827	0.14328	-1.1783	0.238677	0.999921
Smp_315420	942.738	-0.0082641	0.151048	-0.0547118	0.956368	0.999921
Smp_140590	8695.28	0.125446	0.104908	1.19577	0.231787	0.999921
Smp_034120	6816.9	0.174502	0.117746	1.48202	0.138335	0.999921
Smp_140580	5933.83	-0.0120175	0.0806317	-0.149041	0.881521	0.999921
Smp_331530	238.232	-0.102584	0.168935	-0.607239	0.543692	0.999921
Smp_034090	1384.56	0.0300663	0.0964199	0.311827	0.755172	0.999921
Smp_034080	269.45	0.109055	0.148803	0.73288	0.463632	0.999921
Smp_140570	20.7424	-0.247983	0.420352	-0.58994	0.555231	0.999921
Smp_140560	4972.31	0.17051	0.0810117	2.10476	0.0353126	0.999921
Smp_140550	1983.36	-0.0484862	0.117352	-0.413168	0.679483	0.999921
Smp_213180	450.592	0.0259488	0.130238	0.199241	0.842075	0.999921
Smp_034000	4747.92	-0.0788523	0.0836129	-0.943063	0.345649	0.999921
Smp_033990	44.0316	-0.151477	0.316454	-0.478669	0.632174	0.999921
Smp_140530	0.499678	0.914221	2.7313	0.33472	0.737836	0.999921
Smp_033970	1812.99	0.0148574	0.0972691	0.152745	0.878599	0.999921
Smp_140520	3570	0.0251036	0.0848148	0.295981	0.767244	0.999921
Smp_140510	18714.1	0.0696405	0.0769725	0.904746	0.3656	0.999921
Smp_200790	0.165233	0.974288	4.08047	0.238768	0.811285	0.999921
Smp_033950	2744.06	-0.0624414	0.102252	-0.61066	0.541425	0.999921
Smp_300500	602.703	0.246795	0.188059	1.31233	0.189409	0.999921
Smp_033930	284.915	0.0326003	0.155303	0.209914	0.833735	0.999921
Smp_140490	4154.43	-0.0749603	0.0992527	-0.755247	0.450101	0.999921
Smp_140480	0.335938	1.87711	3.44053	0.545587	0.58535	0.999921
Smp_317550	281.387	-0.188891	0.162765	-1.16052	0.245839	0.999921
Smp_310470	402.635	0.090436	0.1258	0.718888	0.47221	0.999921
Smp_033870	6229.15	0.11217	0.0980164	1.1444	0.252457	0.999921
Smp_140460	670.518	0.207954	0.145267	1.43153	0.152279	0.999921
Smp_211120	2438.41	0.113849	0.121908	0.933893	0.350359	0.999921
Smp_347360	2656.98	0.0507684	0.0926201	0.548136	0.583599	0.999921
Smp_140440	1582.8	-0.172611	0.109461	-1.57691	0.114817	0.999921
Smp_201870	0.167826	-0.949266	4.08047	-0.232636	0.816044	0.999921
Smp_140430	1151.24	0.0866072	0.0952764	0.909011	0.363345	0.999921
Smp_140420	4598.6	0.113974	0.116603	0.977452	0.328345	0.999921
Smp_337580	1668.88	0.131507	0.0987999	1.33104	0.183176	0.999921
Smp_140400	3204.36	0.154655	0.129452	1.19469	0.232208	0.999921
Smp_033770	1643.27	-0.0278122	0.0811124	-0.342885	0.731685	0.999921
Smp_033760	2701.7	-0.0588269	0.122227	-0.481291	0.630309	0.999921
Smp_140390	2377.01	0.036713	0.0819285	0.448111	0.654073	0.999921
Smp_033710	7657.71	0.0991483	0.0690831	1.4352	0.151229	0.999921
Smp_033700	481.773	-0.000934977	0.143172	-0.00653044	0.99479	0.999921
Smp_140370	405.016	0.00252713	0.120881	0.020906	0.983321	0.999921
Smp_343380	2419.58	0.146649	0.129492	1.13249	0.257429	0.999921
Smp_343370	4.88569	0.746184	0.935686	0.797473	0.425176	0.999921
Smp_033680	2094.59	-0.0435583	0.0981709	-0.443699	0.657261	0.999921
Smp_033670	6630.67	-0.160536	0.0971055	-1.65321	0.0982884	0.999921
Smp_033660	2009.99	-0.0100741	0.0809841	-0.124396	0.901002	0.999921
Smp_140330	3777.81	-0.0306171	0.0832877	-0.367607	0.713167	0.999921
Smp_315700	2786.48	-0.0755824	0.0778515	-0.970854	0.331621	0.999921
Smp_033620	1993.87	-0.0920974	0.0944059	-0.975546	0.329289	0.999921
Smp_033610	3085.76	-0.113194	0.0971077	-1.16566	0.243754	0.999921
Smp_033600	2260.73	0.023995	0.0796368	0.301305	0.763182	0.999921
Smp_033590	866.349	0.10281	0.132957	0.773257	0.43937	0.999921
Smp_210160	704.28	-0.154332	0.118689	-1.3003	0.193497	0.999921
Smp_210170	628.087	0.0190908	0.100463	0.190027	0.849288	0.999921
Smp_140290	1892.71	-0.040008	0.0928669	-0.43081	0.666607	0.999921
Smp_340670	4333.84	0.135435	0.109963	1.23164	0.218083	0.999921
Smp_052640	3903.35	0.0699028	0.0841807	0.830391	0.406318	0.999921
Smp_150360	4370.11	-0.0313853	0.129251	-0.242824	0.808142	0.999921
Smp_305430	344.385	-0.0401288	0.149725	-0.268017	0.788686	0.999921
Smp_150380	2364.1	-0.0967276	0.0824432	-1.17326	0.24069	0.999921
Smp_052710	1549.9	-0.141165	0.140434	-1.00521	0.314798	0.999921
Smp_196620	1445.64	-0.0313167	0.125244	-0.250045	0.802553	0.999921
Smp_344320	655.579	-0.0442713	0.109247	-0.40524	0.685301	0.999921
Smp_150430	94.0458	0.297749	0.242677	1.22694	0.219847	0.999921
Smp_150420	144.851	-0.0783642	0.183883	-0.426164	0.669989	0.999921
Smp_340850	6949.01	0.0115768	0.0783532	0.147751	0.882539	0.999921
Smp_052800	1407.78	-0.0125347	0.0901463	-0.139049	0.889411	0.999921
Smp_150410	209.136	-0.18913	0.165546	-1.14246	0.253262	0.999921
Smp_052790	1994.66	0.00385665	0.0804375	0.0479458	0.961759	0.999921
Smp_052780	450.769	-0.0643146	0.110817	-0.58037	0.561665	0.999921
Smp_172340	90.7507	0.0437005	0.216739	0.201627	0.840208	0.999921
Smp_318330	0.331566	-1.84711	3.45592	-0.534477	0.593012	0.999921
Smp_091990	1277.04	-0.0618068	0.12151	-0.508655	0.610994	0.999921
Smp_172360	348.501	0.150396	0.126752	1.18653	0.235412	0.999921
Smp_172370	102.662	0.205648	0.209719	0.980591	0.326794	0.999921
Smp_092020	3579.6	0.0795146	0.124203	0.640197	0.522045	0.999921
Smp_246680	3030.2	-0.0356985	0.0844118	-0.422909	0.672361	0.999921
Smp_246690	238.055	0.0518426	0.148168	0.34989	0.726421	0.999921
Smp_172400	2562.52	-0.0176221	0.116108	-0.151773	0.879366	0.999921
Smp_301170	934.721	0.136723	0.102191	1.33791	0.180925	0.999921
Smp_301180	235.156	0.277516	0.188152	1.47496	0.140224	0.999921
Smp_172420	3736.47	0.115149	0.157279	0.732131	0.464089	0.999921
Smp_346100	1.33202	-0.716212	1.67003	-0.428862	0.668024	0.999921
Smp_172440	411.235	0.186416	0.153836	1.21178	0.225596	0.999921
Smp_200900	1637.68	-0.0143586	0.108815	-0.131954	0.895021	0.999921
Smp_318520	0.492489	-0.885052	2.74218	-0.322755	0.746881	0.999921
Smp_340510	2884.08	-0.110236	0.124666	-0.884252	0.37656	0.999921
Smp_136210	1097.33	0.2089	0.0986398	2.1178	0.0341917	0.999921
Smp_136200	497.768	0.0878396	0.129954	0.675927	0.499087	0.999921
Smp_136180	1552.46	0.0371623	0.108914	0.341208	0.732947	0.999921
Smp_343030	310.869	0.0118816	0.138718	0.0856532	0.931742	0.999921
Smp_025890	738.232	0.069088	0.101838	0.678409	0.497513	0.999921
Smp_136160	655.856	-0.00449063	0.114579	-0.0391924	0.968737	0.999921
Smp_025860	24827.5	-0.0912331	0.109034	-0.836741	0.402738	0.999921
Smp_136150	147.808	0.175162	0.199543	0.877818	0.380043	0.999921
Smp_025830	8037.53	0.0147983	0.104451	0.141677	0.887335	0.999921
Smp_318850	4.00815	0.7519	0.93263	0.806215	0.420119	0.999921
Smp_301340	0.164992	-0.949266	4.08047	-0.232636	0.816044	0.999921
Smp_303770	56.9268	0.298789	0.338617	0.88238	0.377572	0.999921
Smp_213780	301.22	-0.0923564	0.135594	-0.681126	0.495792	0.999921
Smp_305800	377.219	-0.169275	0.149855	-1.1296	0.258646	0.999921
Smp_200530	498.215	-0.158865	0.126521	-1.25564	0.209248	0.999921
Smp_025750	2144.73	0.0819065	0.0960221	0.852996	0.393662	0.999921
Smp_025740	5286.34	0.0497299	0.0796208	0.624584	0.532244	0.999921
Smp_136190	8458.09	0.152164	0.0856974	1.7756	0.0757987	0.999921
Smp_136130	147.742	-0.0430794	0.177964	-0.242068	0.808727	0.999921
Smp_266750	1486.54	0.133177	0.136592	0.974998	0.329561	0.999921
Smp_200910	6.63771	0.45002	0.733462	0.613555	0.539509	0.999921
Smp_025700	1029.76	0.125842	0.0911841	1.38009	0.167559	0.999921
Smp_025680	1583.62	-0.017721	0.115127	-0.153926	0.877668	0.999921
Smp_025670	1487.31	0.0665184	0.0872142	0.762701	0.445642	0.999921
Smp_343020	1.83482	0.832009	1.41637	0.587422	0.55692	0.999921
Smp_136110	243.094	-0.0745162	0.66221	-0.112527	0.910406	0.999921
Smp_343010	12.3294	0.176703	0.56029	0.315377	0.752476	0.999921
Smp_136090	1262.75	-0.0612137	0.105249	-0.581608	0.560831	0.999921
Smp_115290	2120.29	-0.0410804	0.105203	-0.390487	0.696177	0.999921
Smp_025620	1265.47	0.167764	0.133629	1.25545	0.209316	0.999921
Smp_173380	2029.8	-0.0402093	0.111698	-0.359983	0.71886	0.999921
Smp_346200	1718.81	-0.0455752	0.0991959	-0.459446	0.645914	0.999921
Smp_347110	21487.2	-0.0534425	0.125488	-0.425877	0.670198	0.999921
Smp_093540	2361.53	-0.00965775	0.0893051	-0.108143	0.913882	0.999921
Smp_173410	5133.8	-0.0300759	0.0891628	-0.337315	0.73588	0.999921
Smp_173420	863.47	-0.120224	0.0981224	-1.22524	0.220484	0.999921
Smp_093580	1149.06	-0.180516	0.0993772	-1.81648	0.0692973	0.999921
Smp_066820	826.476	0.0208011	0.0964171	0.215741	0.829189	0.999921
Smp_066830	794.292	-0.197689	0.169935	-1.16332	0.244698	0.999921
Smp_158320	9255.68	0.128747	0.128893	0.998864	0.317861	0.999921
Smp_158330	459.912	-0.0472236	0.135826	-0.347678	0.728082	0.999921
Smp_126140	779.536	-0.13635	0.0979059	-1.39266	0.163722	0.999921
Smp_007380	3527.65	0.0286059	0.0963041	0.297037	0.766438	0.999921
Smp_114160	312.566	-0.0147468	0.168383	-0.0875793	0.930211	0.999921
Smp_196480	115.946	0.144137	0.230425	0.625529	0.531624	0.999921
Smp_210440	2902.79	0.0245509	0.0906279	0.270898	0.786469	0.999921
Smp_210450	548.953	-0.156456	0.11083	-1.41167	0.158048	0.999921
Smp_007330	1485.81	0.0322472	0.102835	0.313584	0.753837	0.999921
Smp_301430	3457.12	-0.0973305	0.538032	-0.180901	0.856445	0.999921
Smp_007300	12873.3	-0.28472	0.16759	-1.69891	0.089336	0.999921
Smp_007290	253.259	0.00300919	0.164877	0.0182511	0.985439	0.999921
Smp_007270	10318.9	-0.0408764	0.0907583	-0.450388	0.652431	0.999921
Smp_007260	15594.5	0.00715979	0.0817594	0.0875715	0.930217	0.999921
Smp_126110	1641.38	-0.113159	0.0989955	-1.14307	0.253009	0.999921
Smp_318890	52.7588	0.168088	0.327437	0.513345	0.60771	0.999921
Smp_318920	100.239	0.120404	0.206239	0.58381	0.559348	0.999921
Smp_196700	138.783	-0.0842003	0.192832	-0.43665	0.662365	0.999921
Smp_007210	1481.12	0.0460791	0.0908822	0.50702	0.612141	0.999921
Smp_110280	319.084	-0.00696364	0.131074	-0.0531275	0.95763	0.999921
Smp_007190	2873.58	-0.0780859	0.0900638	-0.867007	0.385938	0.999921
Smp_007180	2568.23	-0.00257087	0.0842945	-0.0304987	0.975669	0.999921
Smp_007170	4028.34	-0.0653761	0.0863461	-0.75714	0.448966	0.999921
Smp_126080	684.841	-0.150681	0.108586	-1.38767	0.165238	0.999921
Smp_126070	58.3342	-0.376599	0.271307	-1.38809	0.165109	0.999921
Smp_126050	1225.55	0.124357	0.12396	1.0032	0.315766	0.999921
Smp_126030	4026.83	0.031311	0.082664	0.378775	0.704855	0.999921
Smp_126020	3433.05	-0.0688359	0.088396	-0.778723	0.436143	0.999921
Smp_007070	334.937	-0.293977	0.148571	-1.97871	0.0478492	0.999921
Smp_126000	427.921	0.0154198	0.135145	0.114098	0.90916	0.999921
Smp_193150	344.496	-0.0367599	0.141006	-0.260697	0.794326	0.999921
Smp_125980	499.133	0.0872241	0.115392	0.755893	0.449713	0.999921
Smp_318950	6.93986	1.87457	2.43936	0.768467	0.44221	0.999921
Smp_200540	4.66107	-0.825112	0.899757	-0.917039	0.359122	0.999921
Smp_173610	696.659	-0.047513	0.129241	-0.367631	0.713148	0.999921
Smp_093950	5130.43	-0.0529908	0.0788837	-0.671758	0.501738	0.999921
Smp_173620	3860.57	0.0312461	0.10146	0.307964	0.75811	0.999921
Smp_093980	8.92507	0.324239	0.650668	0.498317	0.618261	0.999921
Smp_246820	99.9998	-0.448203	0.249079	-1.79944	0.0719489	0.999921
Smp_347850	0.660315	-1.47453	2.48847	-0.592546	0.553485	0.999921
Smp_173640	693.692	-0.0777722	0.10148	-0.766382	0.443449	0.999921
Smp_094020	1807.9	-0.0150507	0.101967	-0.147603	0.882656	0.999921
Smp_126730	375.959	0.00196495	0.142355	0.0138032	0.988987	0.999921
Smp_008500	3500.53	0.00561087	0.0738881	0.0759375	0.939469	0.999921
Smp_008490	15821.6	0.192078	0.112586	1.70606	0.0879965	0.999921
Smp_318970	57.883	0.0298978	0.258148	0.115816	0.907798	0.999921
Smp_318980	1150.15	-0.0692746	0.0925132	-0.748807	0.453973	0.999921
Smp_126720	3157.05	0.104825	0.0776154	1.35056	0.176835	0.999921
Smp_008470	4412.38	-0.0228061	0.0800184	-0.285011	0.775636	0.999921
Smp_008430	5157.71	-0.0872296	0.0987825	-0.883047	0.377211	0.999921
Smp_008440	1066.01	-0.0978739	0.13525	-0.723653	0.469279	0.999921
Smp_008450	15.1415	-0.58962	0.57768	-1.02067	0.307411	0.999921
Smp_193610	148.288	0.0691762	0.188958	0.366093	0.714296	0.999921
Smp_056930	3828.11	0.104442	0.163612	0.638353	0.523244	0.999921
Smp_152740	323.516	-0.169292	0.148578	-1.13942	0.254529	0.999921
Smp_056970	146362	-0.182667	0.152031	-1.20151	0.229554	0.999921
Smp_152750	2711.89	0.0443214	0.106129	0.417619	0.676226	0.999921
Smp_152760	1446.35	-0.0292394	0.156393	-0.186962	0.851691	0.999921
Smp_056990	7136.51	0.0312796	0.0873498	0.358096	0.720271	0.999921
Smp_344520	38.1753	0.0628574	0.376337	0.167024	0.867351	0.999921
Smp_057020	842.087	0.0261843	0.10184	0.257113	0.797092	0.999921
Smp_301530	0.167826	-0.949266	4.08047	-0.232636	0.816044	0.999921
Smp_057060	2873.66	-0.0862957	0.111469	-0.77417	0.438831	0.999921
Smp_152790	2352.68	-0.0139074	0.0959798	-0.144899	0.884791	0.999921
Smp_152800	2371.51	0.0547452	0.0796325	0.687474	0.491784	0.999921
Smp_057090	570.149	0.0842937	0.139089	0.606042	0.544487	0.999921
Smp_301560	89.4685	-0.0792282	0.223731	-0.354123	0.723247	0.999921
Smp_301570	222.234	0.0956212	0.148097	0.645664	0.518497	0.999921
Smp_197230	720.192	0.0660686	0.119349	0.553574	0.57987	0.999921
Smp_200960	4.61299	-0.847168	0.908191	-0.932809	0.350919	0.999921
Smp_057120	3135.92	0.0241443	0.108083	0.223387	0.823235	0.999921
Smp_319010	15.4585	-0.649374	0.479589	-1.35402	0.175729	0.999921
Smp_337800	4761.64	-0.0970522	0.101179	-0.959214	0.337451	0.999921
Smp_210470	3379.5	0.0145721	0.0745269	0.195528	0.844979	0.999921
Smp_152830	1181.23	0.121218	0.116893	1.037	0.299737	0.999921
Smp_152840	1459.65	-0.0821734	0.0870656	-0.94381	0.345267	0.999921
Smp_057210	5173.92	0.135504	0.0816348	1.65988	0.0969381	0.999921
Smp_152850	4711.57	0.131311	0.11353	1.15662	0.247428	0.999921
Smp_057230	898.003	-0.0278374	0.102629	-0.271244	0.786203	0.999921
Smp_152860	1612.36	-0.0155145	0.0959879	-0.16163	0.871597	0.999921
Smp_319040	43.1852	-0.318045	0.324801	-0.9792	0.327481	0.999921
Smp_200980	3.51005	0.713021	1.08934	0.654545	0.512761	0.999921
Smp_152870	2181.87	0.0331411	0.130452	0.254048	0.799458	0.999921
Smp_033540	6828.67	0.0259393	0.0839133	0.30912	0.75723	0.999921
Smp_033530	7096.16	-0.126857	0.0833776	-1.52148	0.12814	0.999921
Smp_140270	289.523	0.0153206	0.144101	0.106318	0.91533	0.999921
Smp_140260	1927.63	-0.0570239	0.104011	-0.548249	0.583521	0.999921
Smp_140250	459.499	0.0764252	0.131769	0.579994	0.561919	0.999921
Smp_146480	3.30634	-0.577619	1.01697	-0.567979	0.570049	0.999921
Smp_316440	1381.75	0.184717	0.0966203	1.91179	0.0559037	0.999921
Smp_319050	209.66	-0.14704	0.197743	-0.743592	0.457123	0.999921
Smp_045060	427.879	-0.153146	0.132582	-1.15511	0.248046	0.999921
Smp_045070	157.27	-0.0431205	0.16577	-0.260122	0.79477	0.999921
Smp_319060	564.423	0.161848	0.143761	1.12582	0.260242	0.999921
Smp_319070	210.574	0.030559	0.215145	0.142039	0.887049	0.999921
Smp_319080	1040.4	-0.0481255	0.131638	-0.365588	0.714672	0.999921
Smp_319090	8.35414	-0.326519	0.673058	-0.485127	0.627586	0.999921
Smp_319100	4069.75	-0.12031	0.108632	-1.1075	0.268078	0.999921
Smp_319110	1097.29	-0.0657049	0.145671	-0.451051	0.651953	0.999921
Smp_319120	828.783	-0.0932501	0.10431	-0.893969	0.371338	0.999921
Smp_319130	1281.46	0.231092	0.156415	1.47743	0.139559	0.999921
Smp_319140	1875.92	-0.0654541	0.0898291	-0.728652	0.466215	0.999921
Smp_337040	1374.94	-0.03054	0.09279	-0.32913	0.742057	0.999921
Smp_045200	37568.5	0.074104	0.0764698	0.969062	0.332514	0.999921
Smp_146470	8.16354	-0.51898	0.662848	-0.782954	0.433654	0.999921
Smp_045010	3409.09	0.124567	0.13003	0.957986	0.33807	0.999921
Smp_146460	15.8047	-0.0791486	0.497697	-0.15903	0.873645	0.999921
Smp_179320	961.41	-0.077069	0.0970345	-0.794243	0.427054	0.999921
Smp_102690	6540.82	0.0306052	0.0894723	0.342064	0.732303	0.999921
Smp_315830	508.339	0.13287	0.116567	1.13986	0.254343	0.999921
Smp_094320	844.418	-0.0444781	0.114161	-0.389607	0.696827	0.999921
Smp_173840	1.48318	0.308686	1.67862	0.183893	0.854098	0.999921
Smp_337200	6115.32	0.0527532	0.0972677	0.54235	0.587577	0.999921
Smp_332450	705.031	-0.0488358	0.109231	-0.447087	0.654812	0.999921
Smp_194430	141.15	-0.323853	0.171976	-1.88313	0.0596827	0.999921
Smp_121420	6713.92	-0.164021	0.101719	-1.6125	0.106854	0.999921
Smp_121430	5844.73	0.059652	0.0896483	0.665401	0.505794	0.999921
Smp_341860	2823.15	0.110147	0.11917	0.924284	0.355338	0.999921
Smp_121460	1012.26	0.154595	0.152998	1.01044	0.312285	0.999921
Smp_127310	1014.06	0.0220415	0.0991558	0.222291	0.824087	0.999921
Smp_009760	104842	0.0495804	0.0925645	0.53563	0.592214	0.999921
Smp_301610	5.09643	-0.465717	0.985746	-0.472451	0.636605	0.999921
Smp_301620	33085.1	-0.00749711	0.0830141	-0.0903113	0.92804	0.999921
Smp_337140	5184.44	-0.102147	0.0915586	-1.11565	0.264572	0.999921
Smp_009800	193.661	0.137228	0.167856	0.817534	0.413624	0.999921
Smp_127360	109.995	0.0457093	0.190512	0.239929	0.810385	0.999921
Smp_319200	1.32624	-0.733215	1.64373	-0.446068	0.655548	0.999921
Smp_009810	0.328732	-1.83697	3.46561	-0.530057	0.596073	0.999921
Smp_127370	827.124	0.00441288	0.15027	0.0293663	0.976572	0.999921
Smp_009830	2024.85	-0.132899	0.135418	-0.981398	0.326396	0.999921
Smp_127380	5223.54	0.0960663	0.0995686	0.964825	0.334632	0.999921
Smp_315790	1411.61	0.0255025	0.123804	0.205991	0.836798	0.999921
Smp_127430	800.748	-0.0550079	0.123677	-0.444769	0.656487	0.999921
Smp_127440	7368.72	0.11768	0.0979109	1.20191	0.2294	0.999921
Smp_127450	10310.9	0.102343	0.0971621	1.05332	0.292194	0.999921
Smp_010280	2300.72	-0.0911143	0.0909555	-1.00175	0.316466	0.999921
Smp_248120	657.684	-0.0286979	0.0993155	-0.288957	0.772614	0.999921
Smp_010260	1517.18	-0.0123461	0.0972802	-0.126913	0.899009	0.999921
Smp_010250	4241.04	-0.021584	0.0897975	-0.240363	0.810049	0.999921
Smp_127600	2578.72	0.0363637	0.0802202	0.453299	0.650334	0.999921
Smp_010230	4627.82	-0.0868675	0.0942274	-0.921892	0.356585	0.999921
Smp_248110	1339.41	0.0837875	0.107148	0.781976	0.434228	0.999921
Smp_319210	1330.99	-0.0429468	0.0940545	-0.456616	0.647947	0.999921
Smp_127580	851.638	-0.142	0.114844	-1.23647	0.216285	0.999921
Smp_346820	2.00416	1.59268	1.41166	1.12824	0.259221	0.999921
Smp_319220	689.013	-0.067446	0.125793	-0.536168	0.591842	0.999921
Smp_335570	528.101	0.22665	0.165435	1.37002	0.170681	0.999921
Smp_000080	0.165233	0.974288	4.08047	0.238768	0.811285	0.999921
Smp_319230	3899.3	0.0128943	0.0816258	0.157969	0.874482	0.999921
Smp_000070	4152.11	0.0451738	0.0782633	0.577202	0.563803	0.999921
Smp_000050	1036.15	0.0754965	0.0955766	0.789905	0.429583	0.999921
Smp_000040	7752.64	0.0417035	0.0818311	0.509629	0.610312	0.999921
Smp_000030	13515.2	-0.0443145	0.0836681	-0.529646	0.596357	0.999921
Smp_000020	2107.03	-0.102473	0.112284	-0.912627	0.361439	0.999921
Smp_132610	3214.34	-0.039782	0.0913207	-0.435629	0.663106	0.999921
Smp_019100	4085.59	0.0437077	0.0861311	0.507455	0.611836	0.999921
Smp_132620	2040.5	-0.0445908	0.0884204	-0.504305	0.614047	0.999921
Smp_301660	368.784	-0.0166972	0.149608	-0.111606	0.911136	0.999921
Smp_019130	815.175	0.0192331	0.0999587	0.19241	0.847421	0.999921
Smp_132640	1900.14	0.0381872	0.105183	0.363056	0.716563	0.999921
Smp_201130	527.406	-0.0729406	0.113222	-0.644228	0.519427	0.999921
Smp_132660	6.44814	-1.17091	0.783827	-1.49384	0.135216	0.999921
Smp_132670	169146	-0.0761739	0.0679775	-1.12057	0.262469	0.999921
Smp_019170	3714.94	0.0396362	0.10305	0.384631	0.700511	0.999921
Smp_132690	7389.41	0.0476493	0.082078	0.580537	0.561552	0.999921
Smp_019190	3104.01	0.0195172	0.0888567	0.219648	0.826145	0.999921
Smp_132700	5002.19	0.0256625	0.128332	0.19997	0.841504	0.999921
Smp_342710	1712.62	-0.0284089	0.0939163	-0.302492	0.762277	0.999921
Smp_019260	3136.32	-0.047248	0.0844068	-0.559766	0.575639	0.999921
Smp_019280	1665.4	-0.0555597	0.0939646	-0.591283	0.554331	0.999921
Smp_319250	7.11875	-0.187974	0.736588	-0.255196	0.798572	0.999921
Smp_132730	203.496	-0.000788114	0.147994	-0.00532532	0.995751	0.999921
Smp_319260	5.64628	0.179588	0.775882	0.231464	0.816955	0.999921
Smp_319270	422.397	0.0384481	0.1131	0.339949	0.733895	0.999921
Smp_019310	1577.64	0.0728081	0.0970128	0.7505	0.452954	0.999921
Smp_019340	6798.85	0.0851931	0.102922	0.827748	0.407813	0.999921
Smp_019350	6386.04	-0.0441012	0.0843534	-0.522815	0.601103	0.999921
Smp_019380	1451.5	-0.109475	0.10545	-1.03817	0.299191	0.999921
Smp_301670	1807.03	-0.0715984	0.090424	-0.791807	0.428473	0.999921
Smp_331670	5500.95	0.0348733	0.10899	0.319967	0.748994	0.999921
Smp_019430	4831.71	-0.00456862	0.103314	-0.0442209	0.964728	0.999921
Smp_019440	3549.34	0.0919862	0.0972281	0.946087	0.344104	0.999921
Smp_332460	10.8056	-0.0335658	0.576831	-0.0581899	0.953597	0.999921
Smp_132790	2.30181	-0.00703995	1.29096	-0.00545326	0.995649	0.999921
Smp_019460	0.822714	-0.590044	1.9955	-0.295688	0.767468	0.999921
Smp_132800	0.82395	-1.87778	2.34015	-0.80242	0.42231	0.999921
Smp_132810	69.9047	0.485793	0.261053	1.86089	0.0627592	0.999921
Smp_019490	2596.28	-0.0583624	0.103926	-0.561576	0.574405	0.999921
Smp_319280	1.34774	0.0511508	1.77238	0.02886	0.976976	0.999921
Smp_132830	291.255	-0.0123194	0.166409	-0.0740311	0.940986	0.999921
Smp_332470	898.633	0.0653153	0.109049	0.598953	0.549204	0.999921
Smp_319300	0.164992	-0.949266	4.08047	-0.232636	0.816044	0.999921
Smp_097490	2818.09	0.179712	0.124532	1.4431	0.148992	0.999921
Smp_175710	9.49135	-0.140079	0.612001	-0.228888	0.818956	0.999921
Smp_124470	52.8297	0.0512326	0.284753	0.179919	0.857216	0.999921
Smp_213990	606.322	0.0164823	0.105835	0.155736	0.876241	0.999921
Smp_213980	1103.84	0.184558	0.116242	1.5877	0.112354	0.999921
Smp_175680	1070.73	-0.0192445	0.0998603	-0.192714	0.847183	0.999921
Smp_180170	2509.77	-0.0795764	0.13932	-0.571177	0.56788	0.999921
Smp_180160	5608.1	0.130695	0.0899545	1.4529	0.14625	0.999921
Smp_180150	1885.79	0.0289897	0.149797	0.193527	0.846546	0.999921
Smp_332480	3783.93	-0.0113977	0.078571	-0.145062	0.884662	0.999921
Smp_168080	2016.56	-0.104529	0.148339	-0.704659	0.481022	0.999921
Smp_178420	5.16729	-0.844559	0.83291	-1.01399	0.31059	0.999921
Smp_319310	8.61356	0.00309952	0.666728	0.00464885	0.996291	0.999921
Smp_137300	80.4277	-0.167504	0.236561	-0.708081	0.478895	0.999921
Smp_137310	38.471	-0.290848	0.324036	-0.897577	0.369411	0.999921
Smp_027940	1.16556	-0.405449	1.64719	-0.246146	0.80557	0.999921
Smp_137320	48.2181	-0.0239608	0.296493	-0.0808141	0.93559	0.999921
Smp_137330	3921.16	-0.00489241	0.0817839	-0.0598212	0.952298	0.999921
Smp_027970	1442.26	0.0263658	0.0951357	0.277139	0.781674	0.999921
Smp_027990	40.7494	-0.14156	0.358359	-0.395022	0.692827	0.999921
Smp_137360	13.0051	0.165034	0.54523	0.302686	0.762129	0.999921
Smp_118040	112.116	0.124279	0.200612	0.619499	0.535588	0.999921
Smp_317370	1244.02	-0.016969	0.104409	-0.162524	0.870893	0.999921
Smp_137380	723.39	0.0533081	0.120275	0.443219	0.657607	0.999921
Smp_028030	5491.38	0.0868495	0.116742	0.743944	0.45691	0.999921
Smp_028050	253.771	0.0665118	0.146895	0.452783	0.650705	0.999921
Smp_028060	3524.68	-0.028821	0.0863687	-0.333697	0.738608	0.999921
Smp_028070	4398.82	0.0565235	0.100424	0.56285	0.573537	0.999921
Smp_028080	3013.34	-0.0428709	0.0783344	-0.547281	0.584186	0.999921
Smp_137390	166.525	-0.0597186	0.172348	-0.346499	0.728968	0.999921
Smp_028100	8977.64	-0.125785	0.122454	-1.0272	0.304326	0.999921
Smp_137410	2096.18	-0.105337	0.0984711	-1.06972	0.284745	0.999921
Smp_028120	2410.2	-0.00438113	0.0868117	-0.0504671	0.95975	0.999921
Smp_028130	3.65191	-0.516537	0.963502	-0.536104	0.591887	0.999921
Smp_028140	1607.65	0.0291694	0.12359	0.236017	0.81342	0.999921
Smp_246940	641.674	0.15696	0.0987005	1.59026	0.111776	0.999921
Smp_028170	49416.8	0.0274386	0.0691834	0.396607	0.691658	0.999921
Smp_124920	4501.62	0.0676024	0.0730773	0.92508	0.354924	0.999921
Smp_342080	6260.18	0.177951	0.12741	1.39667	0.162511	0.999921
Smp_005230	9045.78	0.0435925	0.0809382	0.53859	0.59017	0.999921
Smp_093440	8081.57	-0.112406	0.115844	-0.970324	0.331885	0.999921
Smp_005210	4565.85	0.0161573	0.0820098	0.197017	0.843814	0.999921
Smp_005190	10151	0.0897018	0.112276	0.79894	0.424325	0.999921
Smp_319320	438.84	-0.0195227	0.122567	-0.159282	0.873447	0.999921
Smp_124870	2.001	-0.458936	1.40593	-0.326428	0.744101	0.999921
Smp_005180	5329.97	-0.0972241	0.113556	-0.856178	0.391899	0.999921
Smp_005160	5997.32	0.124686	0.0928167	1.34335	0.179157	0.999921
Smp_005140	25.2906	0.0870754	0.38025	0.228995	0.818873	0.999921
Smp_124860	1398.95	0.0319359	0.0888431	0.359464	0.719248	0.999921
Smp_337760	1002.23	-0.132599	0.130452	-1.01645	0.309413	0.999921
Smp_124850	2318.51	0.0348235	0.0845545	0.411847	0.680451	0.999921
Smp_319330	0.164992	-0.949266	4.08047	-0.232636	0.816044	0.999921
Smp_124840	2622.89	0.0841885	0.0797896	1.05513	0.291366	0.999921
Smp_005080	795.392	0.0843989	0.12157	0.694241	0.487531	0.999921
Smp_005070	1808.59	-0.116383	0.087285	-1.33337	0.182409	0.999921
Smp_340120	1458.71	-0.15144	0.12793	-1.18377	0.236505	0.999921
Smp_004940	3718.97	-0.00917353	0.13641	-0.0672497	0.946383	0.999921
Smp_124820	7937.33	0.0160793	0.0702532	0.228876	0.818965	0.999921
Smp_213790	1.8202	-0.80101	1.35572	-0.590836	0.55463	0.999921
Smp_005000	3631.59	0.120258	0.111956	1.07416	0.282751	0.999921
Smp_004990	9119.31	0.000298239	0.132018	0.00225908	0.998198	0.999921
Smp_127220	130.1	-0.0795835	0.201439	-0.395075	0.692787	0.999921
Smp_009600	290.043	0.0258053	0.13884	0.185864	0.852551	0.999921
Smp_315890	1338.83	0.110588	0.100013	1.10573	0.268842	0.999921
Smp_127240	341.842	0.234102	0.144262	1.62276	0.104642	0.999921
Smp_009630	72.083	0.0780678	0.271792	0.287233	0.773934	0.999921
Smp_204580	3.12193	-0.157124	1.14801	-0.136866	0.891137	0.999921
Smp_009650	13403	-0.18053	0.0890862	-2.02646	0.0427173	0.999921
Smp_032260	9680.51	-0.131954	0.17093	-0.771979	0.440127	0.999921
Smp_032250	1746.13	0.0395407	0.0966145	0.409262	0.682347	0.999921
Smp_032240	2999.32	-0.0434121	0.0771509	-0.56269	0.573646	0.999921
Smp_319370	664.632	-0.0855228	0.107908	-0.792554	0.428038	0.999921
Smp_032230	626.802	-0.112223	0.117095	-0.958393	0.337865	0.999921
Smp_213170	711.447	-0.1252	0.104328	-1.20006	0.230116	0.999921
Smp_213160	440.695	-0.0339896	0.159039	-0.213719	0.830766	0.999921
Smp_319380	0.493724	-2.42335	2.98853	-0.810885	0.417432	0.999921
Smp_139620	739.017	0.171748	0.1086	1.58147	0.11377	0.999921
Smp_319390	38.9565	-0.0828763	0.345876	-0.239613	0.810631	0.999921
Smp_032180	11623.5	-0.120889	0.130055	-0.929523	0.352618	0.999921
Smp_309610	3210.29	-0.0931784	0.115603	-0.806024	0.420229	0.999921
Smp_139600	2550.61	0.0509001	0.0976841	0.521068	0.602319	0.999921
Smp_032150	2120.72	0.0141923	0.132471	0.107135	0.914682	0.999921
Smp_139580	0.160923	0.974288	4.08047	0.238768	0.811285	0.999921
Smp_032120	331.028	-0.258207	0.152127	-1.69731	0.0896372	0.999921
Smp_212830	2186.29	0.0105324	0.0925855	0.113759	0.909429	0.999921
Smp_316850	2.83095	-0.854157	1.21238	-0.704529	0.481104	0.999921
Smp_139540	894.206	0.113315	0.112731	1.00517	0.314813	0.999921
Smp_139530	1056.8	-0.105562	0.115901	-0.91079	0.362406	0.999921
Smp_032060	2169.9	-0.08422	0.116901	-0.72044	0.471254	0.999921
Smp_139520	4807.16	0.0800554	0.0771715	1.03737	0.299563	0.999921
Smp_343320	1290.79	-0.118624	0.129484	-0.916129	0.359599	0.999921
Smp_032000	392.993	0.0544975	0.124534	0.43761	0.661669	0.999921
Smp_266940	656.023	-0.0179833	0.126511	-0.142149	0.886962	0.999921
Smp_139500	1146.46	0.0365471	0.093336	0.391565	0.69538	0.999921
Smp_031990	399.866	0.102635	0.132547	0.774332	0.438735	0.999921
Smp_139480	213.276	0.171109	0.15287	1.11931	0.263008	0.999921
Smp_031950	3146.4	-0.0894534	0.104612	-0.855099	0.392497	0.999921
Smp_301780	1473.72	0.0270647	0.118109	0.22915	0.818752	0.999921
Smp_139470	1900.66	0.162889	0.127314	1.27943	0.200747	0.999921
Smp_031920	3708.45	0.0824199	0.0805703	1.02296	0.306329	0.999921
Smp_094890	1445.45	0.0976086	0.13782	0.708233	0.4788	0.999921
Smp_332490	148.079	-0.0301348	0.178601	-0.168727	0.866012	0.999921
Smp_212230	3121.39	-0.0876473	0.120768	-0.725751	0.467991	0.999921
Smp_105100	2007.81	-0.0529532	0.100977	-0.524406	0.599996	0.999921
Smp_105090	4067.21	0.069923	0.139032	0.502929	0.615014	0.999921
Smp_347990	2969.96	0.0688552	0.108675	0.63359	0.526349	0.999921
Smp_315760	144.388	-0.0711237	0.191373	-0.371649	0.710154	0.999921
Smp_105040	1703.01	-0.05909	0.0923174	-0.640074	0.522125	0.999921
Smp_301790	0.330466	1.85731	4.0362	0.460162	0.6454	0.999921
Smp_105020	14384.4	-0.168906	0.0837887	-2.01585	0.0438155	0.999921
Smp_180810	13657.2	0.0897801	0.0856163	1.04863	0.294347	0.999921
Smp_180800	310.698	-0.101966	0.170082	-0.599513	0.548831	0.999921
Smp_104980	1012.38	-0.00513764	0.106403	-0.048285	0.961489	0.999921
Smp_092850	1067.29	-0.0861463	0.104543	-0.82403	0.409923	0.999921
Smp_301800	195.384	0.183815	0.162434	1.13163	0.257792	0.999921
Smp_343470	4715	-0.0862618	0.0945885	-0.911969	0.361785	0.999921
Smp_141710	477.33	0.0570881	0.135341	0.42181	0.673164	0.999921
Smp_036270	17389	-0.0695281	0.109309	-0.636071	0.52473	0.999921
Smp_036250	3635.06	0.0448685	0.0819111	0.54777	0.58385	0.999921
Smp_141690	403.575	-0.0192279	0.138353	-0.138977	0.889469	0.999921
Smp_141680	13878.1	-0.0402379	0.0797287	-0.504685	0.61378	0.999921
Smp_343460	14.2862	-0.532232	0.493321	-1.07888	0.280643	0.999921
Smp_036220	5069.1	-0.0946807	0.113879	-0.831417	0.405738	0.999921
Smp_141660	1695.4	-0.0293245	0.0856212	-0.342491	0.731982	0.999921
Smp_141650	3095.89	-0.0505012	0.0785055	-0.643283	0.520041	0.999921
Smp_036180	2088.34	0.152811	0.0981477	1.55695	0.119483	0.999921
Smp_201030	10638.8	0.0218572	0.100038	0.21849	0.827048	0.999921
Smp_141640	0.16374	-0.949266	4.08047	-0.232636	0.816044	0.999921
Smp_319410	1.84718	-0.212791	1.60742	-0.132381	0.894683	0.999921
Smp_141630	5637.7	-0.0256727	0.082469	-0.311301	0.755572	0.999921
Smp_168000	340.891	0.00706554	0.123676	0.0571294	0.954442	0.999921
Smp_084600	2198.07	-0.0762852	0.103863	-0.734479	0.462657	0.999921
Smp_084610	2306.3	-0.02922	0.0822446	-0.355282	0.722379	0.999921
Smp_084620	6432.49	-0.0359829	0.117604	-0.305968	0.759629	0.999921
Smp_037910	10083.6	-0.144809	0.119333	-1.21348	0.224947	0.999921
Smp_037900	1074.19	0.0139287	0.109336	0.127394	0.898629	0.999921
Smp_142670	560.806	0.0229873	0.117498	0.195639	0.844893	0.999921
Smp_142650	14947.1	0.138917	0.108066	1.28548	0.198624	0.999921
Smp_142640	1302.71	-0.0240398	0.101315	-0.237277	0.812442	0.999921
Smp_343540	12633.5	0.0281507	0.0839873	0.335178	0.737491	0.999921
Smp_241440	1.32054	-0.755761	1.78353	-0.423746	0.671751	0.999921
Smp_142620	2349.58	0.0222591	0.111594	0.199466	0.841898	0.999921
Smp_319470	192.989	0.147256	0.16257	0.905801	0.365041	0.999921
Smp_310870	3284.39	0.103586	0.14144	0.732368	0.463944	0.999921
Smp_142600	2576.73	0.124399	0.111664	1.11405	0.265259	0.999921
Smp_037780	3449.29	-0.0219277	0.0867565	-0.25275	0.800461	0.999921
Smp_142560	347.916	0.148517	0.135744	1.09409	0.273913	0.999921
Smp_142550	1947.24	0.0347827	0.141248	0.246253	0.805486	0.999921
Smp_187360	763.397	-0.0551968	0.155269	-0.35549	0.722222	0.999921
Smp_332500	103.628	0.0859474	0.199749	0.430276	0.666995	0.999921
Smp_154690	2837.21	-0.00597971	0.0972647	-0.0614787	0.950978	0.999921
Smp_332510	117.138	0.137738	0.192186	0.716691	0.473565	0.999921
Smp_060620	52.1491	0.156605	0.267935	0.584487	0.558893	0.999921
Smp_154680	389.341	-0.262933	0.170747	-1.5399	0.123584	0.999921
Smp_154670	1904.21	-0.135136	0.0852494	-1.58518	0.112925	0.999921
Smp_060570	1664.75	0.0317431	0.13011	0.243972	0.807253	0.999921
Smp_332520	262.241	0.101021	0.164015	0.615926	0.537943	0.999921
Smp_154650	2334.35	-0.0557757	0.127002	-0.43917	0.660538	0.999921
Smp_154640	3657.31	0.160414	0.109189	1.46914	0.141794	0.999921
Smp_154620	2980.01	-0.0543198	0.09184	-0.591461	0.554212	0.999921
Smp_060490	806.315	-0.0345357	0.0974251	-0.354484	0.722976	0.999921
Smp_060480	2470.3	-0.0637491	0.0932338	-0.683755	0.49413	0.999921
Smp_092780	3454.82	0.0214405	0.0867541	0.247141	0.804799	0.999921
Smp_092770	6263.21	-0.0919455	0.0940104	-0.978036	0.328057	0.999921
Smp_319500	893.149	-0.1967	0.115068	-1.70943	0.0873705	0.999921
Smp_210810	3429.61	0.111694	0.104583	1.06799	0.285527	0.999921
Smp_210820	2448.45	0.0509323	0.0966889	0.526765	0.598357	0.999921
Smp_159020	137.706	0.0850735	0.18436	0.461453	0.644474	0.999921
Smp_068060	6008.37	0.0200082	0.0895579	0.22341	0.823216	0.999921
Smp_068070	2778.07	-0.010038	0.0833804	-0.120387	0.904176	0.999921
Smp_337420	2383.3	-0.0220285	0.0950098	-0.231855	0.81665	0.999921
Smp_068100	3992	0.0995776	0.0832002	1.19684	0.231368	0.999921
Smp_068110	3281.84	-0.0221704	0.072449	-0.306014	0.759594	0.999921
Smp_068120	1782.66	-0.00912183	0.0866163	-0.105313	0.916127	0.999921
Smp_319520	32.7059	-0.328454	0.331939	-0.989501	0.322418	0.999921
Smp_159050	4981.41	0.0870376	0.0894329	0.973217	0.330445	0.999921
Smp_159060	1428.52	0.192933	0.131245	1.47002	0.141556	0.999921
Smp_159070	4980.57	-0.0334089	0.106584	-0.31345	0.753938	0.999921
Smp_158450	6130.55	0.0361038	0.0976324	0.369793	0.711537	0.999921
Smp_067140	5355.66	0.0124876	0.0845385	0.147715	0.882568	0.999921
Smp_158460	989.666	0.19911	0.105943	1.87941	0.060189	0.999921
Smp_158480	76.3249	-0.543268	0.269023	-2.01941	0.0434446	0.999921
Smp_158490	182.54	0.0441199	0.157679	0.279809	0.779624	0.999921
Smp_212840	1064.27	-0.0714707	0.120908	-0.591115	0.554444	0.999921
Smp_212850	1340.68	0.0120318	0.0949492	0.126718	0.899163	0.999921
Smp_210570	3894.71	-0.0823656	0.119631	-0.688497	0.49114	0.999921
Smp_344950	1679.84	-0.0082543	0.119116	-0.0692965	0.944754	0.999921
Smp_158520	719.445	0.0609258	0.111723	0.545328	0.585528	0.999921
Smp_319540	1362.57	-0.0344075	0.124328	-0.276748	0.781974	0.999921
Smp_180140	0.164992	-0.949266	4.08047	-0.232636	0.816044	0.999921
Smp_103830	2141.87	-0.0119413	0.100743	-0.118532	0.905646	0.999921
Smp_196840	25148.7	-0.173668	0.165032	-1.05233	0.292647	0.999921
Smp_246990	1605.32	0.0138542	0.103142	0.134322	0.893148	0.999921
Smp_337600	109.813	-0.417072	0.287873	-1.44881	0.147392	0.999921
Smp_083650	2807.11	-0.0553319	0.0985119	-0.561678	0.574336	0.999921
Smp_083680	2297.45	0.0502725	0.110586	0.454601	0.649397	0.999921
Smp_167590	2553.81	-0.0757056	0.0843825	-0.897173	0.369627	0.999921
Smp_083710	245.768	-0.0402519	0.163005	-0.246936	0.804958	0.999921
Smp_083730	33511.8	0.122396	0.094554	1.29446	0.195507	0.999921
Smp_319570	0.830144	1.9061	2.12626	0.896455	0.37001	0.999921
Smp_319580	3.15901	-1.11039	1.0971	-1.01211	0.311485	0.999921
Smp_083740	4537.95	0.097166	0.0792882	1.22548	0.220395	0.999921
Smp_345740	366.548	0.0508737	0.131315	0.387416	0.698448	0.999921
Smp_083780	1927.7	0.0174618	0.124501	0.140254	0.888459	0.999921
Smp_083790	1454.51	0.145904	0.0992705	1.46976	0.141627	0.999921
Smp_083800	11.274	0.887111	0.686038	1.29309	0.195979	0.999921
Smp_301990	1658.03	0.076503	0.107095	0.71435	0.475011	0.999921
Smp_180740	6786.37	0.0109399	0.0914509	0.119626	0.90478	0.999921
Smp_104890	406.784	-0.138617	0.162984	-0.850495	0.39505	0.999921
Smp_319610	48.4518	0.0475791	0.281076	0.169275	0.865581	0.999921
Smp_144600	3194.4	0.146926	0.101132	1.45282	0.146275	0.999921
Smp_144590	7407.68	-0.000243427	0.0848788	-0.00286794	0.997712	0.999921
Smp_041100	614.282	0.0669658	0.101846	0.657523	0.510845	0.999921
Smp_144570	1398.12	0.108615	0.0895753	1.21256	0.2253	0.999921
Smp_144560	2021.36	0.150477	0.085451	1.76097	0.0782438	0.999921
Smp_041060	4763.86	0.176994	0.110667	1.59934	0.109745	0.999921
Smp_041050	3839.12	0.047839	0.0787917	0.607157	0.543747	0.999921
Smp_144550	2046.41	-0.00629868	0.104285	-0.0603988	0.951838	0.999921
Smp_144540	3.66143	0.556707	1.08891	0.511252	0.609175	0.999921
Smp_144520	1568.12	0.166509	0.149062	1.11705	0.263974	0.999921
Smp_144510	152.105	-0.0258242	0.186649	-0.138356	0.889959	0.999921
Smp_040990	176.398	0.00416477	0.159265	0.02615	0.979138	0.999921
Smp_144500	32.6704	0.318171	0.337492	0.94275	0.345809	0.999921
Smp_144490	2515.69	0.0626575	0.0895863	0.699409	0.484297	0.999921
Smp_040970	11221	0.00640652	0.0812236	0.0788751	0.937132	0.999921
Smp_040960	1498.53	0.0648265	0.107288	0.604231	0.54569	0.999921
Smp_319620	565.422	-0.0535686	0.115573	-0.463505	0.643002	0.999921
Smp_144470	1762.26	-0.0671804	0.106193	-0.632629	0.526976	0.999921
Smp_196510	4851.54	-0.0417759	0.105498	-0.395986	0.692115	0.999921
Smp_141480	118.492	0.0484454	0.185531	0.261118	0.794002	0.999921
Smp_126530	1255.28	0.0731703	0.146161	0.500614	0.616643	0.999921
Smp_126540	5019.76	0.0883833	0.0915896	0.964992	0.334549	0.999921
Smp_008120	2178.17	-0.0970076	0.0796873	-1.21735	0.22347	0.999921
Smp_126560	4.96316	1.72474	0.956804	1.80261	0.0714499	0.999921
Smp_008140	530.035	-0.123477	0.114698	-1.07653	0.281689	0.999921
Smp_196230	2564.28	-0.00631287	0.112332	-0.0561985	0.955184	0.999921
Smp_126580	9.99431	0.91012	0.622039	1.46312	0.143434	0.999921
Smp_302020	1.32672	0.736425	1.64265	0.448315	0.653926	0.999921
Smp_302030	0.820121	0.58487	2.1337	0.27411	0.784	0.999921
Smp_302040	6201.29	-0.00974757	0.100815	-0.0966876	0.922975	0.999921
Smp_008220	1059.61	-0.142374	0.0902628	-1.57733	0.11472	0.999921
Smp_008230	3007.49	-0.0990185	0.0875256	-1.13131	0.257925	0.999921
Smp_126620	1025.49	-0.221775	0.101512	-2.18473	0.0289088	0.999921
Smp_008260	3790.64	0.0364629	0.0950802	0.383497	0.701351	0.999921
Smp_342240	868.15	0.0294489	0.0999344	0.294683	0.768236	0.999921
Smp_008290	1074.79	-0.0480904	0.12284	-0.391489	0.695436	0.999921
Smp_126640	325.218	-0.00146404	0.126906	-0.0115364	0.990795	0.999921
Smp_008310	5161.59	-0.145388	0.108372	-1.34157	0.179734	0.999921
Smp_008320	6815.77	-0.0952812	0.137664	-0.692131	0.488855	0.999921
Smp_340170	1702.97	-0.00477552	0.0872082	-0.05476	0.95633	0.999921
Smp_008360	12350.3	0.318809	0.391643	0.814031	0.415627	0.999921
Smp_340180	3.69064	0.563463	1.03025	0.546917	0.584436	0.999921
Smp_342250	1259.49	0.100359	0.096468	1.04034	0.298182	0.999921
Smp_008400	6.65153	0.30214	0.710613	0.425183	0.670704	0.999921
Smp_126670	3059.01	-0.112368	0.150232	-0.747967	0.45448	0.999921
Smp_126680	109.309	-0.0336538	0.194032	-0.173445	0.862302	0.999921
Smp_126690	1439.59	-0.0769779	0.102204	-0.753177	0.451343	0.999921
Smp_247030	2265.67	0.0538395	0.104879	0.513348	0.607708	0.999921
Smp_213850	932.674	-0.0461724	0.1302	-0.354625	0.72287	0.999921
Smp_083200	1576.49	-0.00793302	0.0892559	-0.0888795	0.929178	0.999921
Smp_167240	1432.93	0.0521174	0.092738	0.561985	0.574126	0.999921
Smp_083180	2104.11	-0.01748	0.0928411	-0.188279	0.850658	0.999921
Smp_319660	6.32582	1.49529	0.806077	1.85502	0.0635931	0.999921
Smp_331710	563.674	-0.130563	0.111501	-1.17095	0.241618	0.999921
Smp_144720	49.9701	-0.138259	0.291052	-0.475031	0.634765	0.999921
Smp_041320	0.995092	-0.00381124	2.18545	-0.00174392	0.998609	0.999921
Smp_083150	3076.59	-0.138209	0.117454	-1.17671	0.239312	0.999921
Smp_167230	2020.57	0.0200666	0.0906472	0.22137	0.824804	0.999921
Smp_083130	2422.64	-0.0946422	0.112401	-0.842005	0.399785	0.999921
Smp_083120	981.138	-0.0116724	0.111815	-0.10439	0.91686	0.999921
Smp_167220	3308.62	-0.112478	0.10365	-1.08518	0.277843	0.999921
Smp_200570	309.323	0.182183	0.150095	1.21378	0.22483	0.999921
Smp_345710	2473.69	0.0226605	0.0869845	0.260512	0.794469	0.999921
Smp_083080	15404.7	0.113129	0.104443	1.08317	0.278733	0.999921
Smp_167200	1152.63	0.0216615	0.0972875	0.222655	0.823804	0.999921
Smp_167190	834.108	-0.0297954	0.115742	-0.25743	0.796847	0.999921
Smp_083040	16706.2	0.055315	0.0790752	0.699524	0.484224	0.999921
Smp_083030	6052.97	0.0944954	0.09441	1.0009	0.316873	0.999921
Smp_083020	2336.47	0.045234	0.0792462	0.570803	0.568133	0.999921
Smp_118220	1550.95	-0.111672	0.156402	-0.714004	0.475225	0.999921
Smp_167170	4102.71	-0.105081	0.100775	-1.04273	0.297074	0.999921
Smp_167160	2542.96	-0.131723	0.0764313	-1.72342	0.0848127	0.999921
Smp_336360	9850.52	-0.0572809	0.115693	-0.49511	0.620523	0.999921
Smp_341670	0.653636	0.000250456	2.5215	9.93e-05	0.999921	0.999921
Smp_176420	2926.91	0.0841533	0.120048	0.701	0.483303	0.999921
Smp_098760	3375.92	0.0800012	0.118487	0.675188	0.499556	0.999921
Smp_098740	1491.55	-0.212653	0.12652	-1.68078	0.0928048	0.999921
Smp_176410	1309.07	-0.0844268	0.0903885	-0.934043	0.350282	0.999921
Smp_341660	15291.1	-0.0289637	0.0730489	-0.396497	0.691738	0.999921
Smp_337300	1.31002	0.735223	1.78398	0.412126	0.680247	0.999921
Smp_176390	912.182	0.0423867	0.105271	0.402643	0.687211	0.999921
Smp_176380	999.428	-0.0118507	0.0940786	-0.125965	0.899759	0.999921
Smp_337850	2006.36	0.00155776	0.0907308	0.017169	0.986302	0.999921
Smp_332540	3739.02	0.104132	0.0779433	1.336	0.181549	0.999921
Smp_247080	13.6551	0.295788	0.501703	0.589569	0.55548	0.999921
Smp_247070	3.9938	0.256144	0.915824	0.279687	0.779718	0.999921
Smp_201060	19355.7	0.0697968	0.123024	0.567345	0.57048	0.999921
Smp_095520	14339.1	-0.030414	0.116408	-0.261272	0.793883	0.999921
Smp_319680	0.164992	-0.949266	4.08047	-0.232636	0.816044	0.999921
Smp_174520	0.660601	1.48445	2.48675	0.596944	0.550545	0.999921
Smp_341600	10.1154	0.533805	0.6032	0.884955	0.376181	0.999921
Smp_174510	1082.42	-0.0568253	0.122236	-0.46488	0.642017	0.999921
Smp_095480	1.14307	-0.433072	1.89187	-0.228913	0.818937	0.999921
Smp_095470	3065.05	0.0129722	0.0828632	0.15655	0.8756	0.999921
Smp_319700	0.328973	0.0125183	3.50899	0.0035675	0.997154	0.999921
Smp_071150	3059.14	-0.143888	0.114343	-1.25839	0.20825	0.999921
Smp_071140	6152.31	-0.140888	0.12367	-1.13922	0.254611	0.999921
Smp_160780	745.25	0.218556	0.117287	1.86343	0.0624017	0.999921
Smp_345230	1591.38	-0.0700411	0.10653	-0.657476	0.510875	0.999921
Smp_160760	4367.03	0.0117327	0.0956135	0.12271	0.902337	0.999921
Smp_302090	4545.51	0.07888	0.102382	0.770449	0.441033	0.999921
Smp_071050	2528.91	0.135864	0.0811699	1.67382	0.0941654	0.999921
Smp_160730	771.917	0.049786	0.127388	0.39082	0.69593	0.999921
Smp_071020	3835.69	-0.0913242	0.109399	-0.834781	0.403841	0.999921
Smp_200610	577.111	0.0573452	0.12559	0.456607	0.647953	0.999921
Smp_160710	2043.63	0.130379	0.128986	1.01081	0.312109	0.999921
Smp_143240	1775.39	-0.0144578	0.105167	-0.137474	0.890656	0.999921
Smp_319720	6.35335	0.321558	0.750881	0.428241	0.668476	0.999921
Smp_165050	83.0705	0.0124925	0.264551	0.0472215	0.962337	0.999921
Smp_165060	547.963	0.0821675	0.118899	0.691068	0.489523	0.999921
Smp_079640	699.834	0.0428178	0.102942	0.415939	0.677455	0.999921
Smp_079650	5234.49	-0.0555936	0.0790056	-0.703666	0.481641	0.999921
Smp_165070	7715.57	-0.0396042	0.108402	-0.365347	0.714852	0.999921
Smp_165080	580.739	-0.110342	0.104758	-1.0533	0.292202	0.999921
Smp_335590	10.4817	0.422841	0.597443	0.707751	0.4791	0.999921
Smp_345580	1557.52	-0.0286377	0.0962081	-0.297664	0.765959	0.999921
Smp_079700	3490.81	0.0213267	0.0777929	0.274148	0.783971	0.999921
Smp_341320	402.253	0.178308	0.124637	1.43061	0.152541	0.999921
Smp_079600	2.0152	-0.452868	1.39198	-0.32534	0.744924	0.999921
Smp_165040	45.7426	0.00582303	0.30004	0.0194075	0.984516	0.999921
Smp_165030	3040.95	0.0827813	0.0993835	0.832949	0.404874	0.999921
Smp_213870	241.715	-0.150181	0.140704	-1.06735	0.285813	0.999921
Smp_213860	1754.11	-0.103679	0.088017	-1.17794	0.238822	0.999921
Smp_054840	905.46	-0.07123	0.131274	-0.542607	0.587401	0.999921
Smp_151420	2336.39	-0.0281109	0.0867633	-0.323996	0.745941	0.999921
Smp_054820	955.592	-0.0649094	0.0970458	-0.668853	0.503589	0.999921
Smp_054810	847.108	0.0783148	0.106972	0.732102	0.464106	0.999921
Smp_054800	4711.09	-0.0100933	0.0781012	-0.129234	0.897172	0.999921
Smp_054790	3062.35	0.00450065	0.0969233	0.0464352	0.962963	0.999921
Smp_340900	10804.8	-0.0296728	0.109078	-0.272032	0.785597	0.999921
Smp_054730	106.725	-0.240135	0.212337	-1.13092	0.25809	0.999921
Smp_151410	90.4028	-0.212991	0.218334	-0.975526	0.3293	0.999921
Smp_332550	863.952	0.0207464	0.104939	0.197699	0.843281	0.999921
Smp_332560	9.11763	-0.6774	0.66595	-1.01719	0.309061	0.999921
Smp_151380	1795.63	-0.0925295	0.127436	-0.726088	0.467785	0.999921
Smp_332570	1845.66	0.0560524	0.0965455	0.58058	0.561523	0.999921
Smp_054620	206.633	0.0463979	0.162571	0.285401	0.775337	0.999921
Smp_054610	115.399	-0.0767083	0.199663	-0.384188	0.700839	0.999921
Smp_054600	2930.41	0.0632339	0.0906525	0.697542	0.485464	0.999921
Smp_151360	75.4473	0.382773	0.242072	1.58123	0.113825	0.999921
Smp_344380	301.617	-0.0941848	0.132936	-0.708495	0.478638	0.999921
Smp_302140	93.5914	0.0304497	0.213904	0.142352	0.886802	0.999921
Smp_088420	997.85	0.0752009	0.110402	0.681156	0.495773	0.999921
Smp_170280	4239.78	-0.0509684	0.119738	-0.425665	0.670352	0.999921
Smp_170290	895.782	0.11063	0.10792	1.02512	0.305308	0.999921
Smp_088460	3395.63	-0.00602002	0.0851126	-0.0707301	0.943613	0.999921
Smp_170300	975.44	-0.11555	0.116442	-0.992342	0.321031	0.999921
Smp_213880	2416.37	-0.0114798	0.0820014	-0.139995	0.888664	0.999921
Smp_327480	26604.5	-0.00434802	0.0860564	-0.0505252	0.959704	0.999921
Smp_170320	44.3502	0.0223639	0.286052	0.0781812	0.937684	0.999921
Smp_213900	6802.56	-0.0880752	0.136156	-0.646869	0.517717	0.999921
Smp_213910	5956.5	0.0682856	0.104011	0.656524	0.511487	0.999921
Smp_170340	1021.5	-0.104192	0.166602	-0.625396	0.531711	0.999921
Smp_170350	5084.3	0.0538498	0.0869789	0.619114	0.535841	0.999921
Smp_088550	2517.64	0.0981838	0.109915	0.893272	0.371712	0.999921
Smp_196290	2023.53	0.0080375	0.0948501	0.084739	0.932469	0.999921
Smp_006780	2475.41	-0.0601253	0.0997367	-0.60284	0.546615	0.999921
Smp_125870	2976.5	0.161912	0.127023	1.27467	0.202425	0.999921
Smp_006810	4991.56	-0.0381638	0.0755795	-0.504949	0.613594	0.999921
Smp_125890	431.222	-0.00540457	0.119003	-0.0454154	0.963776	0.999921
Smp_006830	3070.71	-0.0786351	0.103903	-0.75681	0.449164	0.999921
Smp_006840	2456.17	0.0344732	0.0857339	0.402095	0.687614	0.999921
Smp_006850	1706.52	0.00258452	0.108099	0.023909	0.980925	0.999921
Smp_337190	463.333	-0.144462	0.117791	-1.22643	0.220039	0.999921
Smp_006860	19638.3	-0.0458424	0.0730632	-0.627434	0.530375	0.999921
Smp_125900	2046.66	0.0430278	0.0859646	0.50053	0.616702	0.999921
Smp_196300	639.258	-0.0177909	0.118511	-0.15012	0.88067	0.999921
Smp_086860	242.688	-0.173111	0.208592	-0.829901	0.406595	0.999921
Smp_169380	58.6113	-0.261255	0.270009	-0.96758	0.333254	0.999921
Smp_086830	1795.03	0.127464	0.144282	0.883433	0.377003	0.999921
Smp_169360	1119.47	0.0934802	0.144046	0.648961	0.516364	0.999921
Smp_169350	9.78045	0.355095	0.610065	0.582061	0.560525	0.999921
Smp_090860	4498.29	-0.0295366	0.0822769	-0.35899	0.719603	0.999921
Smp_247160	418.03	-0.0265726	0.135712	-0.195802	0.844765	0.999921
Smp_247150	2712.35	-0.0971924	0.119519	-0.813194	0.416107	0.999921
Smp_090890	1026.58	0.0318238	0.0909508	0.349901	0.726413	0.999921
Smp_319760	0.328732	-1.83697	3.46561	-0.530057	0.596073	0.999921
Smp_171790	2027.69	0.0559858	0.159276	0.351503	0.725211	0.999921
Smp_090920	1570.71	-0.104082	0.120596	-0.863064	0.388102	0.999921
Smp_090930	4676.52	0.102083	0.0822458	1.2412	0.214533	0.999921
Smp_171820	8528.14	-0.118981	0.107834	-1.10337	0.269866	0.999921
Smp_248190	1823.85	0.100555	0.0837749	1.2003	0.230023	0.999921
Smp_332580	460.697	0.103172	0.122055	0.845291	0.397948	0.999921
Smp_090980	438.39	-0.0346523	0.119766	-0.289334	0.772326	0.999921
Smp_091000	19.5283	0.156208	0.460975	0.338864	0.734712	0.999921
Smp_344080	2699.1	-0.132436	0.0746176	-1.77486	0.0759217	0.999921
Smp_319770	1.99647	-0.471754	1.31696	-0.358214	0.720183	0.999921
Smp_344070	28.1517	0.407751	0.413345	0.986466	0.323904	0.999921
Smp_319780	63.0554	0.280616	0.317526	0.883758	0.376827	0.999921
Smp_048430	21079.9	0.0804422	0.0840686	0.956865	0.338635	0.999921
Smp_048420	2784.65	0.064743	0.0788985	0.820586	0.411882	0.999921
Smp_148070	3469.33	-0.0791523	0.0837199	-0.945441	0.344434	0.999921
Smp_334880	1669.9	-0.0596371	0.0947352	-0.629513	0.529013	0.999921
Smp_344060	2208.78	-0.077624	0.129051	-0.6015	0.547507	0.999921
Smp_048380	258.406	0.0664035	0.142152	0.467131	0.640406	0.999921
Smp_344050	734.564	0.0155223	0.101121	0.153503	0.878002	0.999921
Smp_344040	44.8222	0.161784	0.291818	0.554401	0.579304	0.999921
Smp_148020	2300.29	0.220732	0.108577	2.03295	0.0420571	0.999921
Smp_340820	2687.53	0.176383	0.113837	1.54943	0.121278	0.999921
Smp_148010	1452.92	-0.0256433	0.106291	-0.241256	0.809357	0.999921
Smp_302230	4919.21	-0.0697319	0.104683	-0.666127	0.50533	0.999921
Smp_340810	968.641	-0.020939	0.0994479	-0.210552	0.833237	0.999921
Smp_048260	5101.32	0.048162	0.0990182	0.486396	0.626686	0.999921
Smp_147990	3565.2	-0.0402501	0.0860752	-0.467616	0.640059	0.999921
Smp_048240	3223.13	-0.0233633	0.0757001	-0.308629	0.757604	0.999921
Smp_048230	3536.64	-0.0362893	0.0970332	-0.373988	0.708413	0.999921
Smp_147980	296.456	-0.0508017	0.134293	-0.378291	0.705215	0.999921
Smp_147970	709.124	0.0130702	0.104823	0.124689	0.90077	0.999921
Smp_147960	8611.29	-0.0394441	0.0901494	-0.437541	0.661719	0.999921
Smp_147950	3449.33	0.0709903	0.100727	0.704779	0.480948	0.999921
Smp_344030	5658.68	-0.0725921	0.0818628	-0.886753	0.375212	0.999921
Smp_048160	4232.97	0.0897346	0.148274	0.605193	0.545051	0.999921
Smp_319820	17.0879	0.0976564	0.473421	0.206278	0.836574	0.999921
Smp_147920	2082.62	0.15821	0.126997	1.24577	0.212849	0.999921
Smp_147890	1466.23	0.0983329	0.132462	0.742347	0.457877	0.999921
Smp_213930	1525.01	-0.0589308	0.108843	-0.541431	0.588211	0.999921
Smp_213920	744.842	-0.0245426	0.125729	-0.195203	0.845234	0.999921
Smp_344020	246.231	0.0894041	0.152603	0.585859	0.55797	0.999921
Smp_048080	944.106	0.057811	0.10754	0.537578	0.590868	0.999921
Smp_147850	2713.85	0.0241285	0.0824002	0.292821	0.769659	0.999921
Smp_048050	13.4902	0.633487	0.547194	1.1577	0.246986	0.999921
Smp_302280	1083.48	-0.12275	0.182688	-0.67191	0.501641	0.999921
Smp_302290	656.883	0.2949	0.210565	1.40052	0.161358	0.999921
Smp_247170	9647.96	0.123449	0.0903434	1.36645	0.171799	0.999921
Smp_247180	9224.55	-0.0243763	0.0903476	-0.269805	0.78731	0.999921
Smp_049270	23045.9	-0.0944825	0.0951735	-0.99274	0.320837	0.999921
Smp_302300	2.68642	-0.714667	1.28163	-0.557625	0.577101	0.999921
Smp_302310	23.9826	-0.306008	0.391007	-0.782616	0.433853	0.999921
Smp_148540	1838.11	-0.0781475	0.116296	-0.671973	0.501601	0.999921
Smp_302320	6.56653	0.86522	0.79567	1.08741	0.276855	0.999921
Smp_302330	1.33107	1.60195	1.68988	0.947966	0.343147	0.999921
Smp_303690	4.97516	1.00692	1.09972	0.915612	0.35987	0.999921
Smp_307210	1.48612	-0.979144	1.62738	-0.601669	0.547394	0.999921
Smp_049330	2177.08	-0.0241994	0.096121	-0.25176	0.801226	0.999921
Smp_200020	744.706	-0.0512657	0.156847	-0.326852	0.74378	0.999921
Smp_332590	19.3467	-0.0311026	0.451461	-0.0688932	0.945075	0.999921
Smp_302360	10595.9	0.141323	0.105673	1.33737	0.181104	0.999921
Smp_302370	1417.18	0.108873	0.151662	0.717866	0.47284	0.999921
Smp_148590	135.416	0.0704178	0.206895	0.340355	0.733589	0.999921
Smp_049380	5605.61	0.0839755	0.102257	0.821222	0.41152	0.999921
Smp_049390	2275.7	0.0628379	0.102895	0.6107	0.541398	0.999921
Smp_332600	8781.56	0.23833	0.147412	1.61677	0.105929	0.999921
Smp_148630	152.38	0.074457	0.182592	0.407779	0.683436	0.999921
Smp_344120	49.9613	-0.0342042	0.299468	-0.114217	0.909066	0.999921
Smp_148650	4519.4	0.133373	0.164202	0.812252	0.416647	0.999921
Smp_049500	6906.59	0.0263421	0.0713524	0.369182	0.711992	0.999921
Smp_319860	627.355	-0.0294037	0.142669	-0.206098	0.836715	0.999921
Smp_049510	3033.11	0.0650068	0.0913425	0.711682	0.476662	0.999921
Smp_049520	18105.8	0.0995117	0.0875572	1.13653	0.255733	0.999921
Smp_148660	594.314	-0.0749546	0.125561	-0.59696	0.550534	0.999921
Smp_148670	1111.74	0.0379265	0.0877556	0.432183	0.665608	0.999921
Smp_319870	9.44976	0.263751	0.613198	0.430124	0.667105	0.999921
Smp_049550	45886.8	0.175762	0.132202	1.32949	0.183685	0.999921
Smp_344130	229.231	0.044235	0.140727	0.314332	0.753269	0.999921
Smp_049600	6560.75	0.117795	0.101371	1.16202	0.245228	0.999921
Smp_049610	444.009	0.14204	0.124238	1.14329	0.252918	0.999921
Smp_049630	2933.44	-0.0888776	0.0994369	-0.893809	0.371424	0.999921
Smp_148700	1904.52	0.118047	0.09861	1.19711	0.231264	0.999921
Smp_196260	1216.89	-0.0549228	0.114194	-0.480962	0.630544	0.999921
Smp_049680	5769.04	0.0530946	0.0901147	0.589189	0.555735	0.999921
Smp_148720	617.861	-0.0754779	0.101402	-0.744342	0.45667	0.999921
Smp_187800	1980.82	0.158977	0.125128	1.27051	0.203902	0.999921
Smp_049730	4974.83	-0.0683345	0.0793089	-0.861625	0.388894	0.999921
Smp_049740	3413.92	0.0596217	0.103222	0.577607	0.56353	0.999921
Smp_154340	2215.79	-0.0506596	0.0792093	-0.639566	0.522455	0.999921
Smp_059820	745.455	0.0294009	0.13479	0.218124	0.827332	0.999921
Smp_059810	1585.67	0.0389594	0.0887594	0.438933	0.66071	0.999921
Smp_302450	254.238	0.00390712	0.148799	0.0262578	0.979052	0.999921
Smp_302460	5862.99	-0.0231541	0.113579	-0.203859	0.838464	0.999921
Smp_302470	329.422	0.0437109	0.148576	0.294199	0.768606	0.999921
Smp_302480	22.2458	0.269491	0.435512	0.618792	0.536054	0.999921
Smp_059790	462.668	-0.163024	0.178447	-0.913573	0.360942	0.999921
Smp_059780	4483.17	-0.050105	0.0881346	-0.568506	0.569691	0.999921
Smp_093720	344.055	-0.169448	0.420997	-0.402491	0.687322	0.999921
Smp_093710	257.269	0.0269666	0.143531	0.18788	0.850971	0.999921
Smp_319900	10.4732	0.0576138	0.587322	0.0980957	0.921856	0.999921
Smp_093700	4071.9	-0.119765	0.137217	-0.87281	0.382767	0.999921
Smp_093690	5435.32	0.0970098	0.0842223	1.15183	0.249391	0.999921
Smp_173480	5128.45	-0.000807441	0.107848	-0.00748682	0.994026	0.999921
Smp_334890	232.403	-0.137659	0.160556	-0.857389	0.39123	0.999921
Smp_213970	768.452	0.00900969	0.101608	0.0886708	0.929344	0.999921
Smp_213960	1510.38	-0.0318896	0.0843871	-0.377897	0.705507	0.999921
Smp_093630	3568.46	-0.161779	0.105115	-1.53908	0.123786	0.999921
Smp_158570	1.96881	0.996464	1.45737	0.68374	0.49414	0.999921
Smp_158560	8072.67	0.168226	0.125959	1.33556	0.181693	0.999921
Smp_247270	1295.72	-0.109789	0.0935656	-1.17339	0.240638	0.999921
Smp_067280	3196.3	-0.000402134	0.0858494	-0.00468417	0.996263	0.999921
Smp_158550	3103.32	-0.0381498	0.0907623	-0.420327	0.674247	0.999921
Smp_067260	147.6	0.0769255	0.201105	0.382513	0.702081	0.999921
Smp_067250	1485.77	0.0424667	0.0855295	0.496515	0.619531	0.999921
Smp_158540	0.503479	-2.44774	3.46011	-0.707416	0.479308	0.999921
Smp_154730	2042.95	-0.243628	0.134996	-1.8047	0.0711213	0.999921
Smp_060660	119.298	0.29377	0.202623	1.44983	0.147105	0.999921
Smp_154740	587.99	0.0681308	0.113366	0.600979	0.547854	0.999921
Smp_210380	631.134	0.0247152	0.135778	0.182026	0.855562	0.999921
Smp_210390	54.2048	-0.218799	0.305699	-0.715733	0.474156	0.999921
Smp_060700	830.365	-0.165656	0.100267	-1.65216	0.0985025	0.999921
Smp_154760	15987.7	0.0694157	0.0980479	0.707977	0.478959	0.999921
Smp_247240	1314.14	-0.00585319	0.102233	-0.0572536	0.954343	0.999921
Smp_247250	1101	0.0254752	0.0982415	0.259312	0.795395	0.999921
Smp_154780	707.594	0.0654442	0.113074	0.578776	0.562741	0.999921
Smp_060750	45.0562	0.388992	0.310316	1.25354	0.210011	0.999921
Smp_060760	18.714	0.174957	0.453706	0.385617	0.69978	0.999921
Smp_247220	1010.46	0.108595	0.0971282	1.11806	0.26354	0.999921
Smp_247210	4.47168	-1.24016	0.976237	-1.27035	0.203961	0.999921
Smp_344660	4.02469	0.0379388	1.05588	0.0359309	0.971337	0.999921
Smp_168270	1080.6	0.168366	0.128357	1.3117	0.18962	0.999921
Smp_345780	892.747	-0.0248841	0.0963891	-0.258163	0.796281	0.999921
Smp_168250	0.167826	-0.949266	4.08047	-0.232636	0.816044	0.999921
Smp_168240	1964.34	-0.0228616	0.0823852	-0.277497	0.781398	0.999921
Smp_335600	354.729	-0.00106951	0.161645	-0.00661636	0.994721	0.999921
Smp_196900	12.1287	0.283376	0.568846	0.49816	0.618371	0.999921
Smp_247190	822.817	0.168032	0.0946804	1.77472	0.0759436	0.999921
Smp_247200	2325.97	-0.00267867	0.0831564	-0.0322124	0.974303	0.999921
Smp_306290	73.7008	0.00818331	0.235072	0.0348119	0.97223	0.999921
Smp_306300	421.9	0.0750742	0.12852	0.584146	0.559122	0.999921
Smp_172160	3474.03	0.0854202	0.0911153	0.937495	0.348504	0.999921
Smp_172140	827.521	-0.0187053	0.128067	-0.146059	0.883875	0.999921
Smp_172130	693.071	0.130296	0.148691	0.876286	0.380874	0.999921
Smp_172120	506.091	-0.227913	0.114166	-1.99633	0.0458975	0.999921
Smp_172110	9295.05	-0.0181725	0.105454	-0.172326	0.863181	0.999921
Smp_196040	5587.39	-0.0502994	0.0876242	-0.574035	0.565944	0.999921
Smp_091480	4079.06	-0.0617285	0.0897561	-0.687735	0.491619	0.999921
Smp_091470	2817.06	-0.0361273	0.0914848	-0.394899	0.692917	0.999921
Smp_091460	26875.8	0.0323734	0.10485	0.308758	0.757505	0.999921
Smp_332610	8.80273	-0.151684	0.6246	-0.24285	0.808122	0.999921
Smp_172070	2694.38	0.0657769	0.0882066	0.745713	0.455841	0.999921
Smp_172060	1420.19	0.1121	0.096508	1.16157	0.245412	0.999921
Smp_091390	2587.88	-0.0312958	0.087795	-0.356464	0.721493	0.999921
Smp_091380	7339.41	0.102241	0.129819	0.787567	0.43095	0.999921
Smp_172050	1521.76	0.097106	0.0959776	1.01176	0.311655	0.999921
Smp_091360	3257.99	0.086029	0.0946475	0.90894	0.363382	0.999921
Smp_172040	1192.4	0.077248	0.122383	0.631201	0.527909	0.999921
Smp_072180	2807.11	0.0485856	0.0745162	0.652014	0.514392	0.999921
Smp_161330	258.644	-0.0543392	0.150958	-0.359962	0.718875	0.999921
Smp_334900	41.1484	-0.0613112	0.301634	-0.203263	0.838929	0.999921
Smp_072190	8434.27	-0.0368962	0.108595	-0.33976	0.734037	0.999921
Smp_161350	2364.99	0.0102208	0.0927374	0.110213	0.912241	0.999921
Smp_072210	2568.63	0.0277122	0.128731	0.215273	0.829555	0.999921
Smp_161360	1162.5	0.160696	0.0979119	1.64123	0.10075	0.999921
Smp_161370	1718.21	0.0832887	0.134736	0.618163	0.536468	0.999921
Smp_210430	13655.1	-0.0108738	0.0912997	-0.1191	0.905196	0.999921
Smp_210420	2191.35	-0.0448517	0.0975368	-0.459844	0.645628	0.999921
Smp_161380	1745.85	0.0391087	0.0797683	0.490279	0.623936	0.999921
Smp_072320	0.321846	1.82422	4.04198	0.451319	0.65176	0.999921
Smp_072330	94623.4	0.0385819	0.0961127	0.401424	0.688108	0.999921
Smp_188900	116.307	-0.0563518	0.244868	-0.230131	0.81799	0.999921
Smp_072340	3319.51	-0.0779079	0.114957	-0.677713	0.497954	0.999921
Smp_072350	3187.83	0.0636173	0.0749628	0.848653	0.396075	0.999921
Smp_072360	1152.28	0.0180414	0.0892	0.202258	0.839715	0.999921
Smp_072370	3446.47	-0.0464887	0.0787652	-0.590219	0.555044	0.999921
Smp_072380	8380.77	-0.0573242	0.07967	-0.719521	0.47182	0.999921
Smp_161400	2956.33	0.108092	0.165811	0.651897	0.514468	0.999921
Smp_335610	3.15327	1.48714	1.11622	1.3323	0.182762	0.999921
Smp_319920	2.82056	-3.88214	1.84135	-2.10831	0.0350038	0.999921
Smp_072140	21904.8	0.0719045	0.0826457	0.870033	0.384282	0.999921
Smp_319960	47.1208	0.822267	1.24791	0.658914	0.509951	0.999921
Smp_086470	6653.47	0.150036	0.0999454	1.50118	0.133309	0.999921
Smp_169180	4234.92	0.0955687	0.1209	0.790475	0.42925	0.999921
Smp_086530	33586.2	-0.0397758	0.0852761	-0.466435	0.640904	0.999921
Smp_169200	7513.42	0.0724244	0.100476	0.72081	0.471026	0.999921
Smp_195090	1154.45	-0.0918437	0.157242	-0.584091	0.559159	0.999921
Smp_341130	0.160923	0.974288	4.08047	0.238768	0.811285	0.999921
Smp_332620	2797.56	-0.0429431	0.107292	-0.400244	0.688977	0.999921
Smp_300310	437.445	0.175228	0.11612	1.50903	0.131291	0.999921
Smp_211320	1441.36	-0.0358202	0.10284	-0.34831	0.727607	0.999921
Smp_072560	321.909	0.219379	0.180813	1.2133	0.225017	0.999921
Smp_345290	3.7972	-0.641202	1.15013	-0.557503	0.577184	0.999921
Smp_161450	557.203	-0.207666	0.160798	-1.29147	0.196541	0.999921
Smp_345280	1044.67	0.0500903	0.133552	0.375062	0.707614	0.999921
Smp_072500	94.533	-0.202657	0.213826	-0.947766	0.343249	0.999921
Smp_072490	3573.05	0.0709859	0.110539	0.642181	0.520756	0.999921
Smp_301420	2886.25	0.0978712	0.0767394	1.27537	0.202178	0.999921
Smp_072470	72.0257	0.00785848	0.241376	0.032557	0.974028	0.999921
Smp_072460	75.531	-0.313585	0.238202	-1.31647	0.188017	0.999921
Smp_072450	659.568	0.122414	0.126057	0.971094	0.331501	0.999921
Smp_072440	1119.51	0.0627658	0.107641	0.583105	0.559822	0.999921
Smp_176960	596.806	-0.034522	0.111555	-0.309462	0.75697	0.999921
Smp_176950	271.065	0.0780688	0.146078	0.534431	0.593043	0.999921
Smp_200060	1.51581	0.359596	1.57158	0.228811	0.819016	0.999921
Smp_308360	35.4311	0.159657	0.356177	0.448251	0.653972	0.999921
Smp_099890	15672.4	0.0637859	0.0892689	0.714537	0.474895	0.999921
Smp_308370	1490.83	0.362943	0.326255	1.11245	0.265943	0.999921
Smp_099850	2813.44	-0.0906049	0.0907917	-0.997942	0.318308	0.999921
Smp_176930	4975.51	-0.150971	0.0800681	-1.88553	0.0593585	0.999921
Smp_346700	138.191	0.0448937	0.174486	0.257291	0.796954	0.999921
Smp_181180	215.859	-0.120957	0.147557	-0.819731	0.412369	0.999921
Smp_181170	1495.98	0.0358979	0.110834	0.323889	0.746022	0.999921
Smp_181150	634.725	-0.0084833	0.121728	-0.0696907	0.94444	0.999921
Smp_196690	4404.02	0.14703	0.108506	1.35504	0.175405	0.999921
Smp_159160	256.823	-0.13824	0.152267	-0.907877	0.363943	0.999921
Smp_159150	3674.42	-0.0272584	0.0806445	-0.338007	0.735358	0.999921
Smp_334910	0.832961	0.616802	2.31481	0.266459	0.789886	0.999921
Smp_068350	775.579	0.160713	0.162707	0.987745	0.323278	0.999921
Smp_068340	7036.96	-0.0569944	0.0945699	-0.60267	0.546728	0.999921
Smp_159140	781.409	0.0611749	0.100542	0.608454	0.542886	0.999921
Smp_157470	116.5	-0.141666	0.196162	-0.722191	0.470177	0.999921
Smp_065470	6128.06	-0.0782793	0.0778938	-1.00495	0.314922	0.999921
Smp_196370	425.294	-0.016287	0.1292	-0.12606	0.899684	0.999921
Smp_214190	14453.9	-0.078982	0.100717	-0.784198	0.432924	0.999921
Smp_065530	7.46108	-0.311528	0.681572	-0.457073	0.647618	0.999921
Smp_200090	2.66827	1.61142	1.40061	1.15051	0.249934	0.999921
Smp_157510	4197.4	-0.0173121	0.0801335	-0.216041	0.828956	0.999921
[truncated: 7,314 more rows]
