# Supplementary material for: A Krüppel-like factor establishes cellular heterogeneity during schistosome tegumental maintenance
Source: PLoS Pathog. 2025 Mar 28;21(3):e1013002. doi: 10.1371/journal.ppat.1013002 (PMC11978072; doi:10.1371/journal.ppat.1013002)
Supplement: S3 Dataset — (XLSX) [file ppat.1013002.s008.xlsx]

## Sheet: FindAllMarkers_65 clusters
Gene ID	p_val	avg_log2FC	pct.1	pct.2	p_val_adj	cluster
Smp_086860	0	2.15799	0.998	0.385	0	0
Smp_176260	0	1.6511	0.95	0.21	0	0
Smp_154080	0	1.63811	0.979	0.258	0	0
Smp_051920	0	1.58631	0.932	0.246	0	0
Smp_082490	0	1.44769	0.963	0.229	0	0
Smp_080730	0	1.42154	0.969	0.243	0	0
Smp_129410	0	1.35865	0.95	0.225	0	0
Smp_056350	0	1.32771	0.857	0.161	0	0
Smp_342720	0	1.31532	0.882	0.171	0	0
Smp_065150	0	1.21211	0.763	0.122	0	0
Smp_009600	0	1.19116	0.9	0.188	0	0
Smp_148590	0	1.15228	0.805	0.149	0	0
Smp_151360	0	1.12231	0.754	0.128	0	0
Smp_143490	0	1.0916	0.837	0.172	0	0
Smp_016870	0	1.07478	0.734	0.131	0	0
Smp_004060	0	1.03793	0.741	0.124	0	0
Smp_032500	9.85434e-306	1.00679	0.789	0.153	1.00081e-301	0
Smp_179320	2.13634e-297	1.31637	0.953	0.241	2.16966e-293	0
Smp_046500	1.91187e-286	1.67481	1	0.556	1.94169e-282	0
Smp_137390	8.0378e-286	1.01424	0.8	0.165	8.16319e-282	0
Smp_082240	2.84204e-281	1.19356	1	0.985	2.88638e-277	0
Smp_002600	1.99966e-275	1.06757	0.895	0.216	2.03086e-271	0
Smp_138470	2.66741e-274	1.42119	0.977	0.32	2.70903e-270	0
Smp_164950	3.26403e-269	1.27033	0.945	0.272	3.31494e-265	0
Smp_074390	1.19761e-267	1.36793	0.977	0.322	1.21629e-263	0
Smp_058990	6.48e-266	1.07177	0.841	0.203	6.58109e-262	0
Smp_094140	1.2262e-262	1.13781	0.868	0.221	1.24533e-258	0
Smp_018930	1.3182e-260	1.12405	0.892	0.242	1.33877e-256	0
Smp_073300	2.72339e-259	1.28605	0.958	0.285	2.76588e-255	0
Smp_032950	3.3307e-257	1.70541	1	0.891	3.38265e-253	0
Smp_038560	4.46721e-245	1.05568	1	0.94	4.5369e-241	0
Smp_162370	4.07543e-241	1.81517	0.987	0.472	4.13901e-237	0
Smp_180000	5.06994e-240	1.05227	1	0.927	5.14903e-236	0
Smp_100090	1.81125e-239	1.30681	1	0.727	1.83951e-235	0
Smp_074780	2.33901e-235	1.24519	1	0.777	2.37549e-231	0
Smp_179650	2.75805e-228	1.30606	0.998	0.682	2.80107e-224	0
Smp_011570	5.95685e-228	1.02801	1	0.907	6.04978e-224	0
Smp_041980	4.74714e-226	1.22193	1	0.782	4.8212e-222	0
Smp_245030	2.98535e-225	1.2036	0.96	0.323	3.03192e-221	0
Smp_044580	1.34466e-223	1.1662	1	0.812	1.36564e-219	0
Smp_066990	4.17065e-223	1.17931	0.998	0.795	4.23571e-219	0
Smp_157300	6.17324e-222	1.17622	0.958	0.315	6.26954e-218	0
Smp_063350	2.24271e-219	1.12959	1	0.814	2.27769e-215	0
Smp_053830	4.34214e-219	1.14972	0.997	0.78	4.40988e-215	0
Smp_340900	1.24243e-217	1.13049	1	0.819	1.26181e-213	0
Smp_055890	1.51704e-216	1.26468	0.971	0.404	1.54071e-212	0
Smp_074470	1.26668e-215	1.0042	1	0.9	1.28644e-211	0
Smp_322560	5.71296e-213	1.02316	1	0.903	5.80209e-209	0
Smp_084460	7.53104e-210	1.08919	1	0.787	7.64853e-206	0
Smp_079240	2.04846e-207	1.20355	0.987	0.473	2.08041e-203	0
Smp_210630	7.14339e-207	1.20011	0.998	0.645	7.25483e-203	0
Smp_066890	3.42384e-206	1.07807	1	0.821	3.47726e-202	0
Smp_024180	2.90717e-202	1.121	0.908	0.308	2.95253e-198	0
Smp_050940	8.65686e-202	1.06227	0.997	0.784	8.79191e-198	0
Smp_013200	7.27467e-201	1.01694	1	0.84	7.38816e-197	0
Smp_172480	1.68564e-199	1.06656	0.868	0.276	1.71193e-195	0
Smp_024850	1.83242e-196	1.04161	1	0.779	1.861e-192	0
Smp_060090	3.7855e-196	1.1276	0.995	0.712	3.84455e-192	0
Smp_098960	9.08037e-195	1.02578	1	0.852	9.22202e-191	0
Smp_021140	1.84405e-193	1.00534	1	0.887	1.87282e-189	0
Smp_003770	2.2755e-193	1.30909	1	0.951	2.31099e-189	0
Smp_337330	3.54816e-188	1.05296	0.997	0.765	3.60351e-184	0
Smp_042090	1.60515e-185	1.03306	1	0.788	1.63019e-181	0
Smp_060910	7.25178e-185	1.07689	0.992	0.677	7.36491e-181	0
Smp_179180	2.37453e-179	1.07951	0.995	0.65	2.41158e-175	0
Smp_068920	4.15275e-179	1.12888	0.969	0.476	4.21753e-175	0
Smp_076740	1.00708e-177	1.03776	0.998	0.705	1.02279e-173	0
Smp_087760	1.09245e-177	1.07655	0.987	0.619	1.10949e-173	0
Smp_041650	4.04859e-176	1.02331	0.997	0.749	4.11174e-172	0
Smp_057590	2.52422e-174	1.11043	0.984	0.486	2.5636e-170	0
Smp_247170	3.72383e-173	1.1087	1	0.589	3.78192e-169	0
Smp_058320	5.27751e-170	1.0925	0.979	0.498	5.35984e-166	0
Smp_113620	7.52225e-168	1.03415	0.994	0.678	7.63959e-164	0
Smp_084620	2.32273e-167	1.05924	0.977	0.519	2.35896e-163	0
Smp_179320	1.03807e-201	1.41121	0.813	0.25	1.05427e-197	1
Smp_073300	9.42693e-196	1.41053	0.862	0.292	9.574e-192	1
Smp_129410	2.04694e-190	1.42347	0.772	0.236	2.07887e-186	1
Smp_009600	1.66592e-180	1.3387	0.7	0.201	1.69191e-176	1
Smp_080730	1.27139e-177	1.33011	0.783	0.255	1.29122e-173	1
Smp_157300	6.30056e-177	1.37394	0.862	0.322	6.39885e-173	1
Smp_129710	1.13297e-174	1.23856	0.7	0.2	1.15065e-170	1
Smp_082490	3.88868e-170	1.30379	0.763	0.242	3.94934e-166	1
Smp_051920	1.1914e-169	1.39568	0.774	0.256	1.20998e-165	1
Smp_154080	1.5189e-156	1.26296	0.788	0.27	1.5426e-152	1
Smp_162370	1.92249e-154	1.48782	0.929	0.477	1.95248e-150	1
Smp_342720	1.97801e-146	1.18703	0.617	0.186	2.00887e-142	1
Smp_047610	3.73877e-135	1.14349	0.56	0.166	3.7971e-131	1
Smp_046500	4.94537e-133	1.10454	0.965	0.559	5.02252e-129	1
Smp_137390	1.02329e-128	1.10402	0.578	0.178	1.03925e-124	1
Smp_015690	1.43261e-126	1.08005	0.975	0.698	1.45496e-122	1
Smp_086860	1.97824e-126	1.06018	0.887	0.393	2.0091e-122	1
Smp_245030	1.28105e-124	1.08346	0.806	0.333	1.30104e-120	1
Smp_094140	1.42193e-124	1.1029	0.661	0.233	1.44411e-120	1
Smp_164950	5.15669e-124	1.17057	0.731	0.285	5.23714e-120	1
Smp_002600	3.59141e-118	1.06287	0.64	0.231	3.64743e-114	1
Smp_086220	2.91186e-116	1.06723	0.643	0.238	2.95728e-112	1
Smp_072560	3.11299e-116	1.0607	0.502	0.151	3.16155e-112	1
Smp_345010	4.93739e-112	1.08446	0.797	0.358	5.01442e-108	1
Smp_016870	2.3108e-107	1.0162	0.477	0.146	2.34685e-103	1
Smp_143490	6.36386e-106	1.02863	0.551	0.188	6.46314e-102	1
Smp_125810	7.26023e-102	1.01191	0.645	0.251	7.37349e-98	1
Smp_138470	1.63875e-97	1.03144	0.74	0.334	1.66431e-93	1
Smp_076600	5.55317e-93	1.01535	0.477	0.162	5.6398e-89	1
Smp_162370	2.94353e-156	1.54888	0.941	0.478	2.98945e-152	2
Smp_146190	2.34832e-127	1.0245	0.996	0.907	2.38496e-123	2
Smp_003770	2.02961e-121	1.18315	0.996	0.952	2.06128e-117	2
Smp_012750	1.72281e-119	1.01806	0.979	0.87	1.74969e-115	2
Smp_153790	1.55509e-110	1.04662	0.956	0.783	1.57935e-106	2
Smp_073300	8.21895e-104	1.3669	0.695	0.301	8.34717e-100	2
Smp_080730	1.36721e-92	1.28484	0.62	0.263	1.38854e-88	2
Smp_179320	2.64859e-89	1.23134	0.626	0.26	2.68991e-85	2
Smp_046500	3.61431e-84	1.12059	0.851	0.565	3.67069e-80	2
Smp_154080	7.71315e-84	1.19072	0.637	0.278	7.83348e-80	2
Smp_245030	9.08079e-78	1.16233	0.67	0.34	9.22245e-74	2
Smp_129410	1.51259e-76	1.20822	0.571	0.247	1.53619e-72	2
Smp_086860	1.37905e-74	1.0275	0.767	0.399	1.40056e-70	2
Smp_051920	8.14217e-66	1.06868	0.588	0.266	8.26918e-62	2
Smp_082490	1.21454e-63	1.11823	0.546	0.253	1.23348e-59	2
Smp_164950	2.11234e-62	1.14931	0.574	0.293	2.1453e-58	2
Smp_157300	1.79173e-54	1.00953	0.615	0.334	1.81968e-50	2
Smp_342720	4.28475e-50	1.05847	0.429	0.195	4.3516e-46	2
Smp_176260	6.58187e-46	1.01455	0.479	0.236	6.68454e-42	2
Smp_094140	1.76823e-45	1.03432	0.464	0.243	1.79581e-41	2
Smp_310550	2.05727e-204	2.09563	0.974	0.474	2.08936e-200	3
Smp_129710	5.7148e-169	1.66321	0.703	0.204	5.80395e-165	3
Smp_162370	1.05341e-161	1.88682	0.94	0.48	1.06984e-157	3
Smp_073300	4.10839e-148	1.56613	0.802	0.299	4.17249e-144	3
Smp_146420	5.79871e-131	1.66245	0.705	0.26	5.88917e-127	3
Smp_179320	1.50584e-108	1.20763	0.711	0.259	1.52933e-104	3
Smp_175590	1.08778e-106	1.36415	0.683	0.272	1.10475e-102	3
Smp_066760	1.23447e-105	1.1045	0.961	0.669	1.25373e-101	3
Smp_157300	8.9677e-105	1.26573	0.769	0.33	9.10759e-101	3
Smp_345010	2.80864e-101	1.36132	0.763	0.363	2.85246e-97	3
Smp_333780	2.93492e-101	1.55735	0.532	0.178	2.9807e-97	3
Smp_171710	3.31054e-96	1.25183	0.808	0.435	3.36219e-92	3
Smp_047610	7.25739e-95	1.25271	0.513	0.171	7.37061e-91	3
Smp_332870	3.65215e-92	1.23702	0.675	0.294	3.70912e-88	3
Smp_245590	8.00569e-92	1.26	0.591	0.217	8.13058e-88	3
Smp_076600	8.55237e-92	1.32072	0.496	0.164	8.68579e-88	3
Smp_346070	3.16586e-89	1.43211	0.39	0.104	3.21524e-85	3
Smp_138610	4.49599e-89	1.24092	0.45	0.14	4.56613e-85	3
Smp_051920	2.23971e-86	1.1982	0.666	0.264	2.27465e-82	3
Smp_176710	4.31395e-85	1.28904	0.537	0.202	4.38125e-81	3
Smp_129410	1.96168e-83	1.13647	0.621	0.246	1.99228e-79	3
Smp_135900	3.12002e-83	1.2175	0.444	0.144	3.1687e-79	3
Smp_043780	7.94909e-83	1.18572	0.812	0.486	8.0731e-79	3
Smp_080730	3.79066e-82	1.08433	0.653	0.264	3.8498e-78	3
Smp_009600	2.57527e-81	1.09422	0.565	0.21	2.61545e-77	3
Smp_111340	4.75984e-80	1.10596	0.989	0.816	4.83409e-76	3
Smp_125810	2.11936e-78	1.16162	0.603	0.256	2.15242e-74	3
Smp_345740	1.65386e-77	1.24139	0.593	0.252	1.67966e-73	3
Smp_243960	9.30982e-77	1.13943	0.765	0.394	9.45505e-73	3
Smp_160980	5.08853e-76	1.12357	0.384	0.115	5.16791e-72	3
Smp_313840	1.06584e-69	1.04001	0.379	0.12	1.08246e-65	3
Smp_128210	1.1792e-69	1.06822	0.345	0.101	1.1976e-65	3
Smp_145470	6.05684e-59	1.09446	0.427	0.161	6.15132e-55	3
Smp_138150	2.76655e-58	1.06601	0.565	0.268	2.8097e-54	3
Smp_171370	3.68129e-58	1.01262	0.356	0.121	3.73872e-54	3
Smp_157910	4.64135e-56	1.04766	0.69	0.403	4.71375e-52	3
Smp_306080	5.99572e-55	1.00483	0.356	0.125	6.08926e-51	3
Smp_311770	7.64001e-49	1.0178	0.325	0.116	7.7592e-45	3
Smp_086220	8.04986e-49	1.01884	0.509	0.246	8.17544e-45	3
Smp_314290	1.66232e-48	1.03984	0.302	0.101	1.68825e-44	3
Smp_343720	2.3742e-43	1.06241	0.554	0.315	2.41124e-39	3
Smp_098300	5.72144e-39	1.02124	0.468	0.236	5.8107e-35	3
Smp_316080	4.87008e-18	1.00936	0.293	0.159	4.94605e-14	3
Smp_335600	0	4.52655	1	0.036	0	4
Smp_344500	0	4.01544	0.989	0.023	0	4
Smp_152990	0	3.99881	0.991	0.018	0	4
Smp_035040	0	3.97708	0.996	0.015	0	4
Smp_314240	0	3.81824	0.998	0.016	0	4
Smp_153100	0	3.81117	0.993	0.046	0	4
Smp_313980	0	3.76234	0.989	0.03	0	4
Smp_030440	0	3.75016	1	0.197	0	4
Smp_130070	0	3.73377	1	0.163	0	4
Smp_103790	0	3.58059	0.991	0.015	0	4
Smp_124290	0	3.57561	0.996	0.218	0	4
Smp_327570	0	3.46284	0.996	0.137	0	4
Smp_125130	0	3.40216	0.989	0.021	0	4
Smp_333140	0	3.3167	0.993	0.206	0	4
Smp_078230	0	3.1111	0.971	0.043	0	4
Smp_246540	0	3.09721	0.982	0.101	0	4
Smp_321850	0	3.05579	0.987	0.106	0	4
Smp_307090	0	3.03387	0.996	0.22	0	4
Smp_137810	0	3.02068	0.947	0.013	0	4
Smp_123190	0	3.01551	0.996	0.114	0	4
Smp_071390	0	2.97149	0.998	0.326	0	4
Smp_134540	0	2.90487	0.949	0.011	0	4
Smp_200610	0	2.88898	0.996	0.119	0	4
Smp_332890	0	2.87047	0.949	0.031	0	4
Smp_003330	0	2.85086	0.993	0.317	0	4
Smp_036720	0	2.83994	0.934	0.013	0	4
Smp_164150	0	2.78438	0.976	0.108	0	4
Smp_267270	0	2.7308	0.969	0.07	0	4
Smp_313990	0	2.73045	0.91	0.014	0	4
Smp_342230	0	2.71752	0.945	0.079	0	4
Smp_055630	0	2.70197	0.985	0.114	0	4
Smp_346740	0	2.70106	0.919	0.016	0	4
Smp_152210	0	2.68161	0.912	0.007	0	4
Smp_323690	0	2.66714	0.978	0.155	0	4
Smp_335720	0	2.65755	0.967	0.092	0	4
Smp_181270	0	2.64344	0.987	0.191	0	4
Smp_308140	0	2.63669	0.919	0.016	0	4
Smp_172140	0	2.63508	0.974	0.121	0	4
Smp_141940	0	2.61364	0.89	0.01	0	4
Smp_168590	0	2.61085	0.952	0.089	0	4
Smp_093110	0	2.60304	0.989	0.153	0	4
Smp_170600	0	2.57162	0.956	0.083	0	4
Smp_344390	0	2.5645	0.932	0.032	0	4
Smp_160490	0	2.54895	0.941	0.045	0	4
Smp_042740	0	2.52751	0.96	0.09	0	4
Smp_149110	0	2.51499	0.985	0.138	0	4
Smp_335210	0	2.47281	0.96	0.081	0	4
Smp_190140	0	2.46894	0.98	0.105	0	4
Smp_150150	0	2.46591	0.894	0.009	0	4
Smp_322690	0	2.45107	0.971	0.15	0	4
Smp_322040	0	2.43563	0.989	0.167	0	4
Smp_303940	0	2.43398	0.925	0.08	0	4
Smp_343970	0	2.4063	0.96	0.131	0	4
Smp_001610	0	2.39075	0.978	0.147	0	4
Smp_148130	0	2.36681	0.963	0.148	0	4
Smp_149130	0	2.35648	0.874	0.015	0	4
Smp_087560	0	2.34661	0.985	0.191	0	4
Smp_051410	0	2.33484	0.947	0.08	0	4
Smp_245970	0	2.33182	0.938	0.083	0	4
Smp_158660	0	2.32161	0.927	0.086	0	4
Smp_346030	0	2.31996	0.996	0.377	0	4
Smp_062970	0	2.29588	0.916	0.064	0	4
Smp_147890	0	2.27137	0.833	0.01	0	4
Smp_121600	0	2.26939	0.945	0.083	0	4
Smp_099210	0	2.26175	0.874	0.019	0	4
Smp_030870	0	2.25454	0.96	0.106	0	4
Smp_202470	0	2.25092	0.905	0.033	0	4
Smp_169860	0	2.24778	0.848	0.006	0	4
Smp_180580	0	2.24325	0.91	0.085	0	4
Smp_100350	0	2.23313	0.943	0.151	0	4
Smp_151820	0	2.22744	0.945	0.102	0	4
Smp_334740	0	2.22122	0.947	0.129	0	4
Smp_245100	0	2.21629	0.987	0.244	0	4
Smp_170700	0	2.19412	0.885	0.071	0	4
Smp_134950	0	2.1734	0.967	0.284	0	4
Smp_123230	0	2.17175	0.927	0.081	0	4
Smp_312630	0	2.16989	0.85	0.068	0	4
Smp_013080	0	2.16811	0.919	0.081	0	4
Smp_181450	0	2.16223	0.947	0.117	0	4
Smp_200190	0	2.1594	0.989	0.279	0	4
Smp_245220	0	2.14885	0.874	0.081	0	4
Smp_068350	0	2.14426	0.879	0.089	0	4
Smp_347280	0	2.13454	0.954	0.1	0	4
Smp_163660	0	2.12532	0.868	0.065	0	4
Smp_041550	0	2.12436	0.881	0.059	0	4
Smp_248020	0	2.12135	0.919	0.087	0	4
Smp_320800	0	2.10532	0.89	0.062	0	4
Smp_156480	0	2.09755	0.879	0.062	0	4
Smp_340830	0	2.09138	0.941	0.119	0	4
Smp_171270	0	2.09125	0.789	0.013	0	4
Smp_103920	0	2.08537	0.934	0.128	0	4
Smp_126680	0	2.08467	0.826	0.012	0	4
Smp_136210	0	2.07926	0.901	0.056	0	4
Smp_336310	0	2.0775	0.903	0.086	0	4
Smp_154500	0	2.07729	0.901	0.13	0	4
Smp_329370	0	2.07405	0.83	0.033	0	4
Smp_137910	0	2.07314	0.828	0.022	0	4
Smp_127930	0	2.06665	0.899	0.082	0	4
Smp_131620	0	2.03985	0.841	0.056	0	4
Smp_085290	0	2.03778	0.965	0.259	0	4
Smp_313490	0	2.03494	0.791	0.013	0	4
Smp_333190	0	2.03304	0.932	0.126	0	4
Smp_054840	0	2.02345	0.952	0.207	0	4
Smp_245770	0	2.02087	0.899	0.059	0	4
Smp_168270	0	2.00822	0.914	0.114	0	4
Smp_346540	0	2.00612	0.905	0.128	0	4
Smp_137840	0	1.99643	0.905	0.145	0	4
Smp_127640	0	1.99408	0.811	0.041	0	4
Smp_012930	0	1.98661	0.954	0.239	0	4
Smp_076860	0	1.98156	0.868	0.074	0	4
Smp_173760	0	1.97769	0.945	0.192	0	4
Smp_344810	0	1.97595	0.888	0.134	0	4
Smp_004160	0	1.97118	0.808	0.039	0	4
Smp_145090	0	1.96077	0.855	0.103	0	4
Smp_097940	0	1.94989	0.841	0.057	0	4
Smp_328690	0	1.94768	0.866	0.071	0	4
Smp_140650	0	1.94171	0.819	0.041	0	4
Smp_164070	0	1.93594	0.894	0.113	0	4
Smp_051220	0	1.92836	0.859	0.11	0	4
Smp_342730	0	1.92452	0.896	0.076	0	4
Smp_029800	0	1.91973	0.863	0.07	0	4
Smp_142420	0	1.91466	0.775	0.007	0	4
Smp_145380	0	1.90693	0.769	0.013	0	4
Smp_157760	0	1.90439	0.83	0.126	0	4
Smp_026820	0	1.90393	0.74	0.039	0	4
Smp_151020	0	1.9	0.872	0.109	0	4
Smp_000580	0	1.89573	0.899	0.104	0	4
Smp_166420	0	1.89106	0.857	0.091	0	4
Smp_245090	0	1.84955	0.952	0.235	0	4
Smp_342440	0	1.84884	0.892	0.091	0	4
Smp_332520	0	1.8443	0.813	0.044	0	4
Smp_018940	0	1.84408	0.758	0.026	0	4
Smp_174780	0	1.84055	0.852	0.101	0	4
Smp_125210	0	1.83958	0.725	0.006	0	4
Smp_170010	0	1.8378	0.8	0.025	0	4
Smp_074410	0	1.83695	0.93	0.208	0	4
Smp_302090	0	1.83149	0.934	0.214	0	4
Smp_168460	0	1.82877	0.859	0.079	0	4
Smp_241510	0	1.8163	0.83	0.077	0	4
Smp_134660	0	1.81539	0.852	0.068	0	4
Smp_245380	0	1.81276	0.802	0.048	0	4
Smp_212560	0	1.80021	0.802	0.04	0	4
Smp_158770	0	1.79588	0.866	0.09	0	4
Smp_241990	0	1.79201	0.835	0.072	0	4
Smp_245170	0	1.79037	0.806	0.041	0	4
Smp_001560	0	1.78289	0.848	0.079	0	4
Smp_127460	0	1.78139	0.901	0.094	0	4
Smp_156370	0	1.77961	0.782	0.05	0	4
Smp_076930	0	1.77644	0.733	0.027	0	4
Smp_337220	0	1.77516	0.907	0.123	0	4
Smp_346300	0	1.7693	0.826	0.067	0	4
Smp_082250	0	1.76321	0.927	0.133	0	4
Smp_345040	0	1.76151	0.722	0.007	0	4
Smp_322800	0	1.76095	0.78	0.054	0	4
Smp_045650	0	1.75725	0.846	0.08	0	4
Smp_140000	0	1.75379	0.764	0.051	0	4
Smp_345490	0	1.74974	0.883	0.124	0	4
Smp_244250	0	1.74806	0.855	0.116	0	4
Smp_151450	0	1.74666	0.76	0.05	0	4
Smp_046410	0	1.74204	0.804	0.065	0	4
Smp_060160	0	1.73877	0.815	0.07	0	4
Smp_149530	0	1.73786	0.892	0.129	0	4
Smp_061050	0	1.73727	0.938	0.199	0	4
Smp_035370	0	1.73577	0.711	0.027	0	4
Smp_332720	0	1.71604	0.738	0.013	0	4
Smp_247180	0	1.7067	0.747	0.027	0	4
Smp_034080	0	1.70589	0.773	0.069	0	4
Smp_136190	0	1.70194	0.872	0.121	0	4
Smp_147350	0	1.69815	0.791	0.051	0	4
Smp_123910	0	1.69433	0.778	0.056	0	4
Smp_153530	0	1.68914	0.76	0.047	0	4
Smp_028360	0	1.68886	0.866	0.137	0	4
Smp_337370	0	1.6839	0.857	0.1	0	4
Smp_200570	0	1.68196	0.839	0.113	0	4
Smp_244820	0	1.67239	0.879	0.103	0	4
Smp_308830	0	1.66809	0.694	0.012	0	4
Smp_330260	0	1.65831	0.8	0.108	0	4
Smp_130580	0	1.65652	0.773	0.057	0	4
Smp_244230	0	1.65525	0.725	0.036	0	4
Smp_138330	0	1.64814	0.797	0.053	0	4
Smp_244110	0	1.64391	0.736	0.026	0	4
Smp_246940	0	1.63892	0.808	0.092	0	4
Smp_123480	0	1.63449	0.725	0.043	0	4
Smp_146600	0	1.63161	0.738	0.05	0	4
Smp_105480	0	1.6291	0.83	0.084	0	4
Smp_316450	0	1.62777	0.698	0.008	0	4
Smp_159840	0	1.61586	0.808	0.08	0	4
Smp_181180	0	1.61223	0.742	0.07	0	4
Smp_347740	0	1.61139	0.758	0.052	0	4
Smp_156860	0	1.61083	0.733	0.029	0	4
Smp_141460	0	1.60637	0.819	0.084	0	4
Smp_314990	0	1.60244	0.764	0.047	0	4
Smp_003190	0	1.59612	0.753	0.037	0	4
Smp_174880	0	1.59406	0.846	0.127	0	4
Smp_246340	0	1.59139	0.749	0.048	0	4
Smp_018870	0	1.58851	0.703	0.028	0	4
Smp_172360	0	1.58652	0.714	0.059	0	4
Smp_130810	0	1.58444	0.764	0.068	0	4
Smp_336170	0	1.57957	0.641	0.005	0	4
Smp_323340	0	1.57838	0.747	0.05	0	4
Smp_323540	0	1.57614	0.815	0.11	0	4
Smp_136850	0	1.56824	0.8	0.089	0	4
Smp_012670	0	1.56823	0.848	0.14	0	4
Smp_144020	0	1.56548	0.663	0.019	0	4
Smp_151730	0	1.55982	0.753	0.053	0	4
Smp_047700	0	1.5541	0.795	0.089	0	4
Smp_002950	0	1.551	0.817	0.126	0	4
Smp_162180	0	1.54611	0.756	0.068	0	4
Smp_126230	0	1.54031	0.663	0.008	0	4
Smp_143910	0	1.53986	0.819	0.086	0	4
Smp_245480	0	1.52739	0.83	0.116	0	4
Smp_342990	0	1.52616	0.797	0.084	0	4
Smp_343530	0	1.52549	0.795	0.092	0	4
Smp_131050	0	1.51806	0.815	0.132	0	4
Smp_342270	0	1.5147	0.63	0.009	0	4
Smp_096000	0	1.50855	0.641	0.016	0	4
Smp_150410	0	1.50444	0.703	0.036	0	4
Smp_162250	0	1.50258	0.747	0.065	0	4
Smp_132300	0	1.49068	0.731	0.057	0	4
Smp_027500	0	1.4888	0.711	0.094	0	4
Smp_025620	0	1.48424	0.837	0.12	0	4
Smp_124130	0	1.47906	0.806	0.077	0	4
Smp_312230	0	1.4762	0.612	0.006	0	4
Smp_049610	0	1.47282	0.756	0.071	0	4
Smp_168730	0	1.46984	0.789	0.119	0	4
Smp_343840	0	1.46677	0.786	0.116	0	4
Smp_334390	0	1.46531	0.725	0.075	0	4
Smp_344230	0	1.45657	0.601	0.012	0	4
Smp_328500	0	1.45573	0.663	0.033	0	4
Smp_337650	0	1.4543	0.652	0.03	0	4
Smp_133950	0	1.44543	0.731	0.06	0	4
Smp_343750	0	1.44435	0.764	0.07	0	4
Smp_098650	0	1.44124	0.802	0.083	0	4
Smp_135480	0	1.43741	0.707	0.048	0	4
Smp_080320	0	1.43692	0.714	0.034	0	4
Smp_324630	0	1.43335	0.729	0.056	0	4
Smp_140030	0	1.43107	0.773	0.091	0	4
Smp_243950	0	1.42941	0.696	0.042	0	4
Smp_035220	0	1.42775	0.868	0.13	0	4
Smp_075140	0	1.42517	0.709	0.053	0	4
Smp_057090	0	1.42511	0.753	0.074	0	4
Smp_140570	0	1.42468	0.641	0.02	0	4
Smp_096160	0	1.42157	0.78	0.115	0	4
Smp_007670	0	1.41732	0.687	0.065	0	4
Smp_054620	0	1.41644	0.716	0.07	0	4
Smp_159930	0	1.41583	0.744	0.105	0	4
Smp_158330	0	1.41347	0.753	0.09	0	4
Smp_335770	0	1.40815	0.817	0.122	0	4
Smp_304710	0	1.40149	0.67	0.036	0	4
Smp_024870	0	1.39914	0.714	0.065	0	4
Smp_165720	0	1.3981	0.65	0.016	0	4
Smp_243660	0	1.39032	0.778	0.109	0	4
Smp_137950	0	1.38598	0.749	0.094	0	4
Smp_343780	0	1.37183	0.575	0.003	0	4
Smp_174090	0	1.36832	0.736	0.07	0	4
Smp_069890	0	1.36804	0.707	0.07	0	4
Smp_125280	0	1.36623	0.667	0.029	0	4
Smp_159340	0	1.36439	0.78	0.122	0	4
Smp_343560	0	1.35954	0.802	0.105	0	4
Smp_126970	0	1.35771	0.608	0.026	0	4
Smp_128010	0	1.35741	0.568	0.025	0	4
Smp_328360	0	1.34325	0.606	0.064	0	4
Smp_318970	0	1.33738	0.619	0.029	0	4
Smp_137740	0	1.33736	0.593	0.022	0	4
Smp_081200	0	1.33724	0.648	0.042	0	4
Smp_316090	0	1.33569	0.601	0.022	0	4
Smp_017870	0	1.3312	0.667	0.052	0	4
Smp_247190	0	1.33082	0.72	0.083	0	4
Smp_135930	0	1.32456	0.678	0.058	0	4
Smp_177010	0	1.32356	0.628	0.029	0	4
Smp_151570	0	1.32329	0.698	0.067	0	4
Smp_153140	0	1.31721	0.736	0.113	0	4
Smp_125980	0	1.31647	0.685	0.068	0	4
Smp_135300	0	1.31163	0.681	0.097	0	4
Smp_164360	0	1.30737	0.749	0.101	0	4
Smp_035500	0	1.3073	0.689	0.048	0	4
Smp_347210	0	1.30244	0.791	0.105	0	4
Smp_000300	0	1.29511	0.817	0.135	0	4
Smp_120380	0	1.29297	0.727	0.091	0	4
Smp_180430	0	1.28521	0.727	0.105	0	4
Smp_105950	0	1.28497	0.681	0.07	0	4
Smp_347070	0	1.28129	0.674	0.039	0	4
Smp_152390	0	1.27691	0.681	0.063	0	4
Smp_344380	0	1.2738	0.731	0.075	0	4
Smp_146080	0	1.25887	0.714	0.08	0	4
Smp_165760	0	1.25813	0.634	0.061	0	4
Smp_330650	0	1.25136	0.736	0.107	0	4
Smp_009800	0	1.25127	0.74	0.096	0	4
Smp_141960	0	1.25104	0.687	0.071	0	4
Smp_144370	0	1.24845	0.711	0.088	0	4
Smp_059090	0	1.24838	0.694	0.069	0	4
Smp_330760	0	1.24827	0.588	0.029	0	4
Smp_130960	0	1.23271	0.581	0.029	0	4
Smp_327970	0	1.23161	0.623	0.05	0	4
Smp_246460	0	1.22949	0.608	0.04	0	4
Smp_017420	0	1.22365	0.586	0.032	0	4
Smp_345170	0	1.22214	0.663	0.062	0	4
Smp_135550	0	1.21877	0.747	0.104	0	4
Smp_067510	0	1.21661	0.628	0.05	0	4
Smp_198730	0	1.21518	0.663	0.064	0	4
Smp_032720	0	1.20346	0.601	0.033	0	4
Smp_125200	0	1.20011	0.584	0.024	0	4
Smp_074830	0	1.19387	0.656	0.063	0	4
Smp_171010	0	1.19074	0.564	0.029	0	4
Smp_139150	0	1.19052	0.551	0.041	0	4
Smp_143090	0	1.184	0.599	0.026	0	4
Smp_245290	0	1.18391	0.652	0.063	0	4
Smp_021390	0	1.18128	0.555	0.044	0	4
Smp_042440	0	1.18117	0.643	0.059	0	4
Smp_346220	0	1.18001	0.533	0.011	0	4
Smp_141280	0	1.17765	0.661	0.079	0	4
Smp_126000	0	1.17398	0.652	0.074	0	4
Smp_169760	0	1.16674	0.59	0.044	0	4
Smp_152300	0	1.16607	0.615	0.066	0	4
Smp_141230	0	1.15402	0.529	0.017	0	4
Smp_010450	0	1.15289	0.471	0.007	0	4
Smp_014680	0	1.15255	0.659	0.062	0	4
Smp_165820	0	1.15132	0.573	0.067	0	4
Smp_052150	0	1.14567	0.581	0.048	0	4
Smp_345880	0	1.14227	0.698	0.084	0	4
Smp_003930	0	1.13968	0.606	0.05	0	4
Smp_155290	0	1.12931	0.797	0.124	0	4
Smp_063630	0	1.12482	0.59	0.065	0	4
Smp_041460	0	1.1213	0.5	0.035	0	4
Smp_012580	0	1.12101	0.54	0.027	0	4
Smp_310620	0	1.11541	0.652	0.074	0	4
Smp_176300	0	1.11522	0.599	0.063	0	4
Smp_305050	0	1.11267	0.696	0.093	0	4
Smp_340690	0	1.11207	0.568	0.032	0	4
Smp_330630	0	1.1037	0.443	0.007	0	4
Smp_345420	0	1.10266	0.595	0.054	0	4
Smp_132550	0	1.0914	0.581	0.044	0	4
Smp_044400	0	1.08005	0.57	0.06	0	4
Smp_306210	0	1.07264	0.619	0.073	0	4
Smp_161330	0	1.07002	0.59	0.049	0	4
Smp_316480	0	1.06709	0.452	0.012	0	4
Smp_030910	0	1.06591	0.542	0.035	0	4
Smp_244670	0	1.06351	0.485	0.019	0	4
Smp_140110	0	1.06288	0.557	0.039	0	4
Smp_181440	0	1.06045	0.639	0.08	0	4
Smp_157470	0	1.05	0.617	0.073	0	4
Smp_169870	0	1.04861	0.515	0.043	0	4
Smp_345840	0	1.04171	0.577	0.047	0	4
Smp_068750	0	1.03207	0.568	0.053	0	4
Smp_247530	0	1.02332	0.509	0.033	0	4
Smp_210200	0	1.0229	0.544	0.039	0	4
Smp_139420	0	1.00823	0.469	0.018	0	4
Smp_026440	0	1.00629	0.449	0.023	0	4
Smp_043910	0	1.00478	0.491	0.039	0	4
Smp_133370	0	1.00221	0.48	0.028	0	4
Smp_311650	0	1.00145	0.513	0.041	0	4
Smp_310470	1.18734e-305	1.06769	0.634	0.08	1.20587e-301	4
Smp_158230	1.3198e-303	1.09739	0.674	0.091	1.34039e-299	4
Smp_033330	2.17055e-302	1.97934	0.971	0.296	2.20441e-298	4
Smp_179620	9.31516e-302	1.01038	0.632	0.082	9.46048e-298	4
Smp_005500	4.44371e-301	1.20902	0.758	0.123	4.51303e-297	4
Smp_054330	1.3972e-299	1.42648	0.789	0.14	1.419e-295	4
Smp_121320	2.42229e-299	1.27888	0.709	0.106	2.46008e-295	4
Smp_125900	9.08031e-295	1.81718	0.927	0.245	9.22196e-291	4
Smp_049170	4.74932e-290	1.84474	0.914	0.232	4.82341e-286	4
Smp_333480	1.79027e-285	1.01513	0.637	0.087	1.8182e-281	4
Smp_155620	3.41632e-284	1.18667	0.634	0.091	3.46962e-280	4
Smp_165060	1.07882e-282	1.14891	0.656	0.093	1.09565e-278	4
Smp_137750	1.80435e-277	1.54877	0.98	0.269	1.83249e-273	4
Smp_143550	1.02831e-276	1.08175	0.672	0.1	1.04435e-272	4
Smp_197230	2.38709e-275	1.10474	0.674	0.103	2.42433e-271	4
Smp_158730	1.00763e-273	1.19288	0.747	0.123	1.02335e-269	4
Smp_137920	8.75045e-268	1.67131	0.914	0.252	8.88696e-264	4
Smp_104730	8.60175e-267	1.51352	0.921	0.22	8.73593e-263	4
Smp_151190	1.01029e-265	1.47357	0.89	0.197	1.02605e-261	4
Smp_016600	4.01418e-265	1.68538	0.967	0.263	4.0768e-261	4
Smp_345620	4.31282e-259	1.11811	0.674	0.106	4.3801e-255	4
Smp_267130	1.99768e-253	1.06108	0.729	0.127	2.02885e-249	4
Smp_310180	2.16421e-253	1.14461	0.725	0.127	2.19797e-249	4
Smp_025860	3.65507e-253	1.81137	1	0.866	3.71209e-249	4
Smp_153780	1.27212e-252	1.16953	0.861	0.174	1.29197e-248	4
Smp_133050	2.7052e-247	1.65445	0.916	0.268	2.7474e-243	4
Smp_034920	4.49402e-245	1.15102	0.727	0.131	4.56412e-241	4
Smp_241400	2.76669e-243	1.05963	0.606	0.098	2.80985e-239	4
Smp_135140	1.56046e-240	1.06025	0.689	0.121	1.58481e-236	4
Smp_155450	1.23948e-239	1.0561	0.623	0.098	1.25882e-235	4
Smp_336370	2.19225e-237	1.19823	0.896	0.202	2.22645e-233	4
Smp_244470	7.2554e-236	1.1557	0.707	0.136	7.36858e-232	4
Smp_150120	1.40688e-235	1.25857	0.797	0.178	1.42883e-231	4
Smp_158690	9.21745e-235	1.01233	0.645	0.108	9.36124e-231	4
Smp_194770	5.86055e-234	1.47411	0.861	0.217	5.95197e-230	4
Smp_070380	3.09418e-233	1.9872	0.976	0.422	3.14245e-229	4
Smp_013610	1.07927e-232	1.11922	0.725	0.141	1.0961e-228	4
Smp_245800	1.41097e-232	1.91028	0.976	0.427	1.43298e-228	4
Smp_347700	5.63726e-229	1.65038	0.888	0.268	5.72521e-225	4
Smp_333710	7.794e-228	1.08404	0.692	0.13	7.91559e-224	4
Smp_330620	6.27571e-227	1.49067	0.894	0.261	6.37361e-223	4
Smp_335570	3.72102e-226	1.1544	0.802	0.168	3.77907e-222	4
Smp_242670	1.25851e-223	1.54199	0.921	0.287	1.27815e-219	4
Smp_158110	1.8781e-223	1.5502	1	0.832	1.9074e-219	4
Smp_166090	2.08084e-221	1.126	0.672	0.123	2.1133e-217	4
Smp_150580	3.11106e-221	1.51041	0.93	0.29	3.15959e-217	4
Smp_302040	2.19029e-216	1.45533	0.969	0.336	2.22445e-212	4
Smp_013810	2.02466e-213	1.27472	0.844	0.215	2.05624e-209	4
Smp_153540	1.03859e-211	1.01238	0.645	0.123	1.05479e-207	4
Smp_132690	4.32667e-211	1.58185	0.991	0.549	4.39416e-207	4
Smp_180020	5.45005e-210	1.18248	0.83	0.203	5.53507e-206	4
Smp_076540	1.1732e-204	1.06363	0.685	0.14	1.1915e-200	4
Smp_009760	2.22529e-203	1.13066	0.996	0.962	2.26e-199	4
Smp_078040	4.07112e-198	1.95062	0.894	0.368	4.13463e-194	4
Smp_058190	1.4528e-196	1.09108	0.762	0.174	1.47546e-192	4
Smp_202690	7.2508e-194	1.25758	0.883	0.257	7.36391e-190	4
Smp_011560	4.41933e-189	1.2992	0.958	0.361	4.48827e-185	4
Smp_305870	6.76389e-188	1.4104	0.958	0.361	6.8694e-184	4
Smp_088940	2.81217e-187	1.42275	0.969	0.398	2.85604e-183	4
Smp_017430	2.8697e-185	1.2744	1	0.825	2.91446e-181	4
Smp_055900	7.47035e-185	1.49228	0.956	0.462	7.58689e-181	4
Smp_136540	1.70411e-179	1.18425	0.89	0.258	1.73069e-175	4
Smp_305030	1.61164e-175	1.24646	0.857	0.271	1.63678e-171	4
Smp_213170	4.55991e-174	1.19551	0.874	0.277	4.63104e-170	4
Smp_156720	5.96207e-174	1.00296	0.786	0.198	6.05508e-170	4
Smp_323660	1.98271e-171	1.11551	0.85	0.251	2.01364e-167	4
Smp_056780	4.16568e-171	1.32099	0.991	0.609	4.23066e-167	4
Smp_140700	1.1026e-169	1.10658	0.731	0.191	1.1198e-165	4
Smp_245400	2.30911e-167	1.03244	0.822	0.236	2.34514e-163	4
Smp_143780	8.98535e-163	1.26726	0.987	0.574	9.12552e-159	4
Smp_021290	1.36476e-161	1.13107	0.762	0.22	1.38605e-157	4
Smp_345280	2.47679e-161	1.04258	0.811	0.232	2.51543e-157	4
Smp_126540	2.95582e-154	1.28269	0.78	0.229	3.00193e-150	4
Smp_140370	4.93225e-153	1.01856	0.773	0.224	5.00919e-149	4
Smp_038960	7.53318e-151	1.28873	0.943	0.404	7.6507e-147	4
Smp_130080	2.29942e-146	1.1537	0.874	0.313	2.33529e-142	4
Smp_074280	5.57104e-143	1.0335	0.817	0.261	5.65795e-139	4
Smp_083730	1.44016e-136	1.10161	1	0.643	1.46263e-132	4
Smp_010160	1.6678e-134	1.13521	0.98	0.573	1.69382e-130	4
Smp_173340	2.65371e-132	1.05808	0.892	0.349	2.69511e-128	4
Smp_169730	1.14191e-115	1.01139	0.894	0.387	1.15972e-111	4
Smp_090120	3.12568e-115	1.15053	0.996	0.756	3.17444e-111	4
Smp_341080	9.90488e-106	1.02502	0.989	0.729	1.00594e-101	4
Smp_245590	1.3652e-299	1.90806	0.905	0.206	1.3865e-295	5
Smp_129710	6.62063e-294	1.85383	0.887	0.198	6.72391e-290	5
Smp_333780	4.87187e-272	1.76057	0.805	0.169	4.94788e-268	5
Smp_179320	7.75431e-238	1.62644	0.928	0.252	7.87528e-234	5
Smp_310550	1.80356e-230	2.27928	0.993	0.474	1.83169e-226	5
Smp_009600	3.03478e-227	1.53528	0.835	0.201	3.08212e-223	5
Smp_160980	4.25305e-217	1.3627	0.597	0.108	4.3194e-213	5
Smp_146420	2.48614e-213	1.63743	0.878	0.255	2.52492e-209	5
Smp_345010	7.04481e-207	1.71307	0.95	0.357	7.15471e-203	5
Smp_051920	2.79992e-197	1.5141	0.896	0.257	2.8436e-193	5
Smp_175590	4.84089e-195	1.55811	0.86	0.266	4.91641e-191	5
Smp_135900	8.88956e-193	1.23929	0.643	0.137	9.02824e-189	5
Smp_157300	1.20122e-189	1.51752	0.941	0.324	1.21996e-185	5
Smp_340780	2.58185e-188	1.14615	0.618	0.127	2.62213e-184	5
Smp_047610	3.75996e-186	1.27899	0.699	0.165	3.81861e-182	5
Smp_138610	8.31176e-186	1.22521	0.624	0.134	8.44142e-182	5
Smp_212300	8.7992e-185	1.0733	0.509	0.089	8.93647e-181	5
Smp_314290	2.82953e-182	1.17133	0.52	0.094	2.87367e-178	5
Smp_105360	4.11235e-182	1.30058	0.475	0.08	4.1765e-178	5
Smp_137390	1.52976e-181	1.30645	0.722	0.177	1.55362e-177	5
Smp_176710	2.16287e-181	1.38037	0.74	0.195	2.19661e-177	5
Smp_171710	2.37666e-179	1.55097	0.964	0.43	2.41374e-175	5
Smp_073300	2.51795e-178	1.38588	0.925	0.296	2.55723e-174	5
Smp_145470	3.22392e-177	1.31751	0.661	0.153	3.27421e-173	5
Smp_159630	6.20315e-171	1.36172	0.663	0.165	6.29992e-167	5
Smp_125810	7.82171e-171	1.30744	0.824	0.249	7.94373e-167	5
Smp_128200	3.11836e-168	1.22162	0.611	0.138	3.167e-164	5
Smp_069600	5.70093e-166	1.15762	0.638	0.151	5.78986e-162	5
Smp_080730	1.59986e-161	1.23026	0.857	0.257	1.62482e-157	5
Smp_145810	7.34801e-159	1.25253	0.656	0.171	7.46264e-155	5
Smp_076600	4.03801e-151	1.17837	0.633	0.16	4.10101e-147	5
Smp_173700	4.34848e-151	1.37443	0.88	0.336	4.41631e-147	5
Smp_148110	5.11158e-151	1.43626	0.781	0.247	5.19132e-147	5
Smp_082490	6.94074e-151	1.29048	0.812	0.245	7.04901e-147	5
Smp_141710	2.18257e-149	1.07904	0.511	0.109	2.21662e-145	5
Smp_345740	1.50514e-148	1.34437	0.76	0.247	1.52862e-144	5
Smp_139530	2.84822e-147	1.23066	0.885	0.314	2.89265e-143	5
Smp_086220	4.36204e-146	1.20883	0.762	0.238	4.43009e-142	5
Smp_311770	1.1451e-145	1.01692	0.514	0.11	1.16297e-141	5
Smp_128210	1.41361e-143	1.04983	0.477	0.097	1.43566e-139	5
Smp_332870	1.72422e-142	1.26357	0.817	0.29	1.75112e-138	5
Smp_129410	2.3433e-142	1.18622	0.796	0.241	2.37986e-138	5
Smp_125040	3.06564e-140	1.16389	0.654	0.185	3.11346e-136	5
Smp_098300	9.08782e-140	1.18727	0.738	0.227	9.22959e-136	5
Smp_162370	3.40343e-136	1.38803	0.975	0.48	3.45653e-132	5
Smp_068840	9.41802e-136	1.00837	0.579	0.145	9.56494e-132	5
Smp_143490	6.95004e-135	1.13318	0.665	0.187	7.05846e-131	5
Smp_333580	2.84366e-134	1.10792	0.726	0.227	2.88803e-130	5
Smp_171370	1.11103e-132	1.00124	0.509	0.116	1.12836e-128	5
Smp_154080	1.23497e-132	1.14948	0.842	0.274	1.25424e-128	5
Smp_332450	3.58076e-132	1.07324	0.665	0.19	3.63662e-128	5
Smp_142820	6.4917e-132	1.09594	0.511	0.12	6.59297e-128	5
Smp_316080	1.49622e-131	1.61661	0.566	0.149	1.51956e-127	5
Smp_172530	4.48151e-131	1.02187	0.593	0.153	4.55142e-127	5
Smp_243960	2.91863e-129	1.17331	0.916	0.389	2.96416e-125	5
Smp_072560	9.54084e-129	1.05722	0.584	0.152	9.68967e-125	5
Smp_037590	4.52816e-128	1.14186	0.821	0.307	4.5988e-124	5
Smp_343720	4.67002e-128	1.37097	0.794	0.307	4.74288e-124	5
Smp_052290	7.04462e-128	1.21989	0.416	0.083	7.15451e-124	5
Smp_245030	6.71201e-127	1.1138	0.894	0.335	6.81672e-123	5
Smp_180570	9.42372e-126	1.04629	0.493	0.116	9.57073e-122	5
Smp_046810	8.4452e-125	1.16523	0.692	0.22	8.57695e-121	5
Smp_247770	1.34442e-124	1.10532	0.613	0.177	1.3654e-120	5
Smp_094140	2.43569e-124	1.05286	0.738	0.235	2.47368e-120	5
Smp_046060	3.91868e-123	1.28672	0.968	0.555	3.97982e-119	5
Smp_106390	7.74042e-123	1.03852	0.505	0.122	7.86117e-119	5
Smp_346530	1.54481e-122	1.07978	0.658	0.202	1.56891e-118	5
Smp_047620	2.96905e-122	1.00752	0.473	0.109	3.01536e-118	5
Smp_032490	2.23139e-119	1.09184	0.624	0.186	2.2662e-115	5
Smp_140800	4.66872e-119	1.05479	0.83	0.311	4.74155e-115	5
Smp_337870	1.32476e-116	1.16829	0.686	0.227	1.34543e-112	5
Smp_167880	2.07507e-116	1.09628	0.828	0.332	2.10744e-112	5
Smp_066760	9.06264e-115	1.06707	0.984	0.669	9.20402e-111	5
Smp_157910	2.44086e-112	1.09312	0.88	0.397	2.47893e-108	5
Smp_019620	7.5989e-111	1.07997	0.781	0.301	7.71744e-107	5
Smp_138150	1.62939e-107	1.06848	0.729	0.263	1.65481e-103	5
Smp_245800	1.15679e-106	1.00338	0.934	0.429	1.17484e-102	5
Smp_009030	1.01342e-104	1.05424	0.751	0.286	1.02922e-100	5
Smp_164950	1.06e-103	1.03328	0.771	0.288	1.07654e-99	5
Smp_346070	1.00054e-99	1.19243	0.423	0.103	1.01614e-95	5
Smp_054790	3.16815e-96	1.01919	0.758	0.318	3.21757e-92	5
Smp_180890	2.56863e-95	1.01535	0.545	0.171	2.6087e-91	5
Smp_145410	2.58253e-92	1.0161	0.699	0.268	2.62281e-88	5
Smp_134980	7.06094e-92	1.12697	0.629	0.225	7.17109e-88	5
Smp_161530	7.41212e-90	1.01977	0.64	0.236	7.52775e-86	5
Smp_111340	1.40088e-86	1.15124	0.993	0.817	1.42273e-82	5
Smp_136070	6.80447e-73	1.01534	0.747	0.343	6.91062e-69	5
Smp_342790	0	2.59636	0.584	0.056	0	6
Smp_194050	0	2.48934	0.902	0.166	0	6
Smp_331880	0	2.47171	0.692	0.043	0	6
Smp_028490	0	2.10633	0.763	0.126	0	6
Smp_095290	0	1.97873	0.477	0.016	0	6
Smp_335820	0	1.88961	0.443	0.018	0	6
Smp_148080	0	1.81278	0.61	0.075	0	6
Smp_003230	3.17809e-303	1.96806	0.687	0.105	3.22767e-299	6
Smp_101970	9.23202e-282	3.14557	0.957	0.356	9.37604e-278	6
Smp_335630	7.00409e-262	3.32622	0.991	0.535	7.11335e-258	6
Smp_171860	3.63996e-223	2.07422	0.822	0.218	3.69675e-219	6
Smp_072190	2.18437e-210	2.44023	0.954	0.557	2.21845e-206	6
Smp_037230	1.8584e-208	1.7701	0.795	0.204	1.88739e-204	6
Smp_346630	1.82178e-200	2.20421	0.578	0.111	1.8502e-196	6
Smp_139530	3.07577e-190	1.99081	0.877	0.315	3.12375e-186	6
Smp_049580	3.34772e-184	1.49241	0.543	0.102	3.39995e-180	6
Smp_122050	3.56353e-182	1.26572	0.368	0.047	3.61913e-178	6
Smp_204160	1.00851e-181	2.08245	0.763	0.232	1.02424e-177	6
Smp_040130	2.85569e-181	1.51193	0.995	0.982	2.90024e-177	6
Smp_141500	2.06452e-162	2.3422	0.858	0.396	2.09672e-158	6
Smp_059600	7.13563e-161	1.77883	0.626	0.154	7.24695e-157	6
Smp_129010	6.25554e-157	1.62493	0.724	0.231	6.35312e-153	6
Smp_123020	3.94352e-156	1.31108	0.457	0.082	4.00504e-152	6
Smp_331290	1.14686e-151	1.40731	0.457	0.083	1.16475e-147	6
Smp_003610	2.4129e-151	1.1445	0.386	0.059	2.45054e-147	6
Smp_034500	2.16675e-147	1.30294	0.47	0.091	2.20055e-143	6
Smp_167750	2.18341e-143	1.36698	0.427	0.078	2.21747e-139	6
Smp_141010	2.16006e-140	1.56821	0.66	0.198	2.19376e-136	6
Smp_166340	3.17534e-136	1.33344	0.457	0.092	3.22487e-132	6
Smp_245090	1.37627e-132	1.57833	0.731	0.244	1.39774e-128	6
Smp_069120	1.83433e-131	1.03294	0.304	0.042	1.86295e-127	6
Smp_005720	1.08609e-129	1.93638	0.717	0.28	1.10303e-125	6
Smp_124600	5.28084e-128	1.29003	0.532	0.131	5.36322e-124	6
Smp_342050	1.38924e-127	1.22308	0.361	0.063	1.41091e-123	6
Smp_346910	1.55575e-126	2.17396	0.701	0.264	1.58002e-122	6
Smp_008660	2.12774e-126	1.60322	0.863	0.49	2.16094e-122	6
Smp_165470	1.88074e-125	1.43437	0.505	0.123	1.91008e-121	6
Smp_166960	7.17564e-124	1.27066	0.546	0.137	7.28758e-120	6
Smp_314170	2.27776e-121	1.10745	0.265	0.035	2.31329e-117	6
Smp_143260	5.46202e-119	1.92772	0.772	0.323	5.54722e-115	6
Smp_051810	3.1166e-116	1.50481	0.71	0.277	3.16522e-112	6
Smp_045860	1.97128e-114	1.60151	0.744	0.3	2.00203e-110	6
Smp_083240	5.28954e-111	1.5467	0.74	0.323	5.37206e-107	6
Smp_302850	1.72923e-108	1.36197	0.674	0.25	1.7562e-104	6
Smp_347500	1.09899e-96	1.22162	0.925	0.693	1.11613e-92	6
Smp_000850	1.64477e-96	1.28227	0.664	0.268	1.67042e-92	6
Smp_042140	2.03378e-95	1.10035	0.879	0.561	2.06551e-91	6
Smp_089220	6.80798e-94	1.21657	0.619	0.232	6.91419e-90	6
Smp_136550	5.33699e-92	1.09635	0.388	0.096	5.42024e-88	6
Smp_051080	2.68124e-91	1.28167	0.808	0.496	2.72307e-87	6
Smp_342620	7.91276e-91	1.27005	0.769	0.391	8.0362e-87	6
Smp_011680	2.43343e-84	1.17678	0.653	0.267	2.47139e-80	6
Smp_141830	4.26136e-82	1.28178	0.58	0.202	4.32784e-78	6
Smp_049170	1.76599e-81	1.16891	0.603	0.243	1.79354e-77	6
Smp_083730	3.81323e-81	1.05149	0.909	0.647	3.87272e-77	6
Smp_158740	2.06134e-78	1.16039	0.555	0.211	2.0935e-74	6
Smp_049330	4.17167e-78	1.12981	0.541	0.201	4.23675e-74	6
Smp_127820	6.77419e-78	1.11616	0.518	0.18	6.87986e-74	6
Smp_246890	1.39933e-77	1.08748	0.479	0.155	1.42116e-73	6
Smp_083380	6.38187e-76	1.15596	0.591	0.239	6.48143e-72	6
Smp_145410	8.29607e-75	1.16805	0.623	0.271	8.42549e-71	6
Smp_340050	1.67497e-74	1.15839	0.662	0.316	1.7011e-70	6
Smp_344340	1.49507e-72	1.25611	0.74	0.392	1.5184e-68	6
Smp_005160	3.23076e-72	1.27131	0.532	0.203	3.28116e-68	6
Smp_139180	1.06817e-67	1.15984	0.276	0.063	1.08483e-63	6
Smp_061970	2.01536e-66	1.17569	0.632	0.297	2.0468e-62	6
Smp_266720	1.25667e-65	1.14152	0.525	0.207	1.27628e-61	6
Smp_136180	8.78529e-65	1.04238	0.454	0.163	8.92234e-61	6
Smp_166350	1.52255e-61	1.23826	0.502	0.198	1.5463e-57	6
Smp_152430	3.92972e-61	1.12226	0.557	0.246	3.99103e-57	6
Smp_171720	6.56239e-61	1.03141	0.539	0.221	6.66476e-57	6
Smp_243960	4.81049e-57	1.02002	0.744	0.396	4.88553e-53	6
Smp_067010	1.94866e-46	1.05465	0.607	0.32	1.97906e-42	6
Smp_028490	4.60553e-306	1.96562	0.742	0.127	4.67738e-302	7
Smp_194050	3.29927e-272	2.09428	0.811	0.169	3.35074e-268	7
Smp_034500	8.58606e-234	1.53667	0.56	0.088	8.72e-230	7
Smp_049580	1.57426e-212	1.49198	0.581	0.101	1.59882e-208	7
Smp_040130	1.77974e-200	1.40442	1	0.982	1.80751e-196	7
Smp_171580	7.75043e-193	1.35771	0.5	0.082	7.87134e-189	7
Smp_148080	3.271e-186	1.44409	0.493	0.079	3.32203e-182	7
Smp_129010	2.26919e-178	1.73067	0.756	0.23	2.30459e-174	7
Smp_162550	1.82718e-175	1.82429	0.965	0.522	1.85569e-171	7
Smp_165470	1.58848e-169	1.53026	0.567	0.121	1.61326e-165	7
Smp_083730	1.05201e-168	1.67349	0.972	0.645	1.06842e-164	7
Smp_008660	6.16401e-168	1.78237	0.922	0.488	6.26017e-164	7
Smp_124600	1.34364e-167	1.52531	0.583	0.129	1.3646e-163	7
Smp_101970	2.257e-167	1.96168	0.878	0.359	2.29221e-163	7
Smp_171720	2.24049e-165	1.64935	0.721	0.215	2.27544e-161	7
Smp_072190	1.48069e-152	1.75462	0.94	0.558	1.50379e-148	7
Smp_037230	7.54158e-152	1.2727	0.74	0.206	7.65923e-148	7
Smp_204160	5.30008e-141	1.92225	0.7	0.234	5.38276e-137	7
Smp_331880	6.58124e-128	1.20179	0.343	0.055	6.6839e-124	7
Smp_011680	2.21078e-114	1.20972	0.724	0.265	2.24527e-110	7
Smp_139530	9.55954e-111	1.39912	0.779	0.318	9.70867e-107	7
Smp_000850	1.63916e-108	1.35087	0.691	0.268	1.66473e-104	7
Smp_335630	3.46957e-108	1.3747	0.894	0.539	3.5237e-104	7
Smp_127820	8.69444e-106	1.2862	0.574	0.178	8.83007e-102	7
Smp_140800	9.20413e-105	1.50288	0.742	0.314	9.34771e-101	7
Smp_171860	1.83526e-104	1.29045	0.659	0.224	1.86389e-100	7
Smp_017860	3.50079e-97	1.2377	0.578	0.198	3.5554e-93	7
Smp_074080	1.10976e-96	1.25188	0.578	0.2	1.12707e-92	7
Smp_141290	2.23383e-96	1.26179	0.758	0.359	2.26868e-92	7
Smp_150750	1.17111e-92	1.4861	0.832	0.502	1.18938e-88	7
Smp_095360	6.53215e-92	1.1459	0.945	0.711	6.63405e-88	7
Smp_083240	1.13799e-81	1.30487	0.696	0.324	1.15574e-77	7
Smp_267210	4.07104e-81	1.09311	0.498	0.163	4.13455e-77	7
Smp_347830	4.163e-79	1.01174	0.903	0.71	4.22795e-75	7
Smp_163950	4.51854e-79	1.37075	0.613	0.266	4.58903e-75	7
Smp_147470	6.3713e-78	1.21389	0.636	0.272	6.47069e-74	7
Smp_175510	2.48154e-74	1.07345	0.823	0.446	2.52025e-70	7
Smp_342620	6.54903e-74	1.12424	0.737	0.392	6.65119e-70	7
Smp_243960	9.91553e-70	1.10098	0.753	0.395	1.00702e-65	7
Smp_049330	1.11846e-68	1.10071	0.521	0.202	1.13591e-64	7
Smp_145420	1.1504e-66	1.07695	0.592	0.255	1.16835e-62	7
Smp_139620	3.22445e-65	1.05083	0.528	0.208	3.27475e-61	7
Smp_246500	7.10937e-64	1.04985	0.574	0.24	7.22028e-60	7
Smp_045860	2.24512e-63	1.1456	0.634	0.304	2.28015e-59	7
Smp_005160	2.0947e-62	1.08271	0.509	0.204	2.12738e-58	7
Smp_145410	4.50454e-60	1.13786	0.59	0.272	4.57481e-56	7
Smp_051080	2.01934e-56	1.02031	0.763	0.498	2.05084e-52	7
Smp_340050	1.22778e-55	1.06489	0.613	0.317	1.24693e-51	7
Smp_158440	4.07206e-53	1.04376	0.56	0.265	4.13558e-49	7
Smp_199050	4.24954e-49	1.01759	0.643	0.357	4.31583e-45	7
Smp_157870	0	3.86093	0.863	0.015	0	8
Smp_187090	0	3.76046	0.755	0.027	0	8
Smp_333390	0	2.86757	0.926	0.257	0	8
Smp_159560	0	2.7335	0.771	0.095	0	8
Smp_336720	0	1.71318	0.34	0.012	0	8
Smp_155810	1.10501e-272	1.96732	0.447	0.046	1.12225e-268	8
Smp_156890	5.016e-272	1.86414	0.451	0.048	5.09425e-268	8
Smp_203190	7.08472e-245	3.67401	1	0.776	7.19524e-241	8
Smp_316660	1.1218e-243	2.33488	0.914	0.308	1.1393e-239	8
Smp_137990	7.37867e-226	2.589	0.706	0.164	7.49377e-222	8
Smp_136760	1.74034e-216	2.61616	0.935	0.422	1.76749e-212	8
Smp_157240	3.85911e-207	1.93513	0.688	0.154	3.91931e-203	8
Smp_244190	1.62781e-205	2.3396	0.794	0.237	1.6532e-201	8
Smp_346110	1.32411e-198	1.85776	0.461	0.069	1.34477e-194	8
Smp_128920	5.621e-196	2.08391	0.546	0.104	5.70869e-192	8
Smp_149330	1.96355e-188	1.8682	0.523	0.093	1.99419e-184	8
Smp_331390	9.11598e-176	1.94712	0.799	0.248	9.25819e-172	8
Smp_001980	4.15325e-171	1.53319	0.345	0.043	4.21804e-167	8
Smp_344170	6.5286e-170	1.58573	0.37	0.05	6.63044e-166	8
Smp_344410	7.54745e-164	1.66981	0.431	0.073	7.66519e-160	8
Smp_125510	2.52819e-162	1.80662	0.808	0.283	2.56763e-158	8
Smp_245660	8.03488e-160	1.85457	0.597	0.143	8.16023e-156	8
Smp_171020	3.52545e-159	1.95767	0.87	0.374	3.58045e-155	8
Smp_097490	1.68883e-153	2.13246	0.6	0.154	1.71518e-149	8
Smp_322590	2.17323e-152	3.61873	0.542	0.132	2.20713e-148	8
Smp_341810	2.24627e-152	1.92511	0.521	0.118	2.28131e-148	8
Smp_342060	7.39237e-148	1.56146	0.588	0.14	7.50769e-144	8
Smp_173010	5.05294e-147	1.78429	0.637	0.179	5.13177e-143	8
Smp_131060	5.16506e-147	1.78373	0.565	0.141	5.24563e-143	8
Smp_204120	2.02174e-146	1.60258	0.438	0.081	2.05328e-142	8
Smp_068510	7.73904e-140	1.68792	0.951	0.548	7.85976e-136	8
Smp_130890	9.11374e-137	1.66708	0.516	0.116	9.25591e-133	8
Smp_342810	8.68963e-132	1.49049	0.356	0.06	8.82519e-128	8
Smp_334180	1.98325e-131	1.73444	0.444	0.096	2.01419e-127	8
Smp_158290	2.03407e-129	1.56353	0.451	0.097	2.0658e-125	8
Smp_162550	6.80484e-128	1.53141	0.914	0.523	6.91099e-124	8
Smp_065290	5.11e-127	1.90071	0.683	0.262	5.18971e-123	8
Smp_245100	4.78413e-124	1.42801	0.741	0.253	4.85876e-120	8
Smp_166660	1.03506e-116	1.60576	0.516	0.14	1.0512e-112	8
Smp_241470	1.74996e-116	1.53094	0.718	0.276	1.77726e-112	8
Smp_307800	2.40443e-115	1.5547	0.414	0.089	2.44194e-111	8
Smp_305430	1.80218e-114	1.54783	0.366	0.072	1.83029e-110	8
Smp_012920	2.00161e-112	1.43079	0.289	0.046	2.03284e-108	8
Smp_334480	1.72201e-107	1.47038	0.373	0.079	1.74887e-103	8
Smp_165440	2.58649e-102	2.32073	0.521	0.168	2.62684e-98	8
Smp_018440	3.82003e-102	1.56823	0.539	0.168	3.87962e-98	8
Smp_244080	1.18426e-101	1.4503	0.711	0.285	1.20273e-97	8
Smp_340660	5.02407e-99	1.47035	0.41	0.101	5.10244e-95	8
Smp_082250	1.48219e-95	1.39886	0.5	0.149	1.50532e-91	8
Smp_143810	1.64002e-93	1.29966	0.264	0.045	1.66561e-89	8
Smp_087560	1.16664e-91	1.36586	0.593	0.206	1.18484e-87	8
Smp_045990	9.45682e-90	1.43574	0.669	0.285	9.60435e-86	8
Smp_181270	1.43952e-87	1.12542	0.606	0.206	1.46197e-83	8
Smp_246790	1.77264e-87	1.33718	0.632	0.241	1.8003e-83	8
Smp_134590	1.88288e-87	1.55416	0.562	0.207	1.91226e-83	8
Smp_152290	4.20645e-87	1.43716	0.632	0.247	4.27207e-83	8
Smp_170930	5.53209e-87	1.3692	0.361	0.087	5.61839e-83	8
Smp_000900	2.47983e-86	1.37186	0.308	0.065	2.51851e-82	8
Smp_343850	1.80211e-85	1.27347	0.257	0.046	1.83022e-81	8
Smp_163090	2.12034e-82	1.27375	0.472	0.145	2.15341e-78	8
Smp_124290	2.89751e-82	1.14574	0.613	0.233	2.94272e-78	8
Smp_145510	3.83911e-81	1.02738	0.169	0.021	3.899e-77	8
Smp_124130	1.46478e-79	1.40855	0.359	0.094	1.48763e-75	8
Smp_247030	6.54523e-77	1.24584	0.435	0.13	6.64734e-73	8
Smp_059600	3.25943e-76	1.25305	0.481	0.159	3.31027e-72	8
Smp_025620	6.17981e-75	1.32759	0.433	0.135	6.27622e-71	8
Smp_333720	8.62748e-75	1.1383	0.789	0.407	8.76206e-71	8
Smp_333520	1.54002e-74	1.16488	0.262	0.054	1.56404e-70	8
Smp_146940	2.61228e-74	1.30239	0.363	0.1	2.65303e-70	8
Smp_041700	3.13286e-74	1.36521	0.359	0.097	3.18173e-70	8
Smp_150650	7.16581e-74	1.20096	0.537	0.215	7.2776e-70	8
Smp_127310	7.32967e-74	1.36387	0.458	0.15	7.44402e-70	8
Smp_343560	1.96199e-73	1.30304	0.403	0.12	1.9926e-69	8
Smp_169360	1.80163e-72	1.29224	0.565	0.223	1.82974e-68	8
Smp_314750	4.75082e-72	1.46257	0.565	0.238	4.82493e-68	8
Smp_168670	5.03432e-72	1.28056	0.424	0.135	5.11285e-68	8
Smp_321250	6.63842e-72	1.04144	0.84	0.489	6.74198e-68	8
Smp_245290	1.42351e-70	1.16194	0.308	0.076	1.44572e-66	8
Smp_155320	3.48804e-70	1.3179	0.356	0.099	3.54246e-66	8
Smp_000580	1.76186e-69	1.29885	0.403	0.123	1.78934e-65	8
Smp_323690	2.21277e-69	1.23288	0.493	0.173	2.24729e-65	8
Smp_337220	7.41955e-68	1.23575	0.431	0.14	7.5353e-64	8
Smp_035220	2.60735e-67	1.22617	0.433	0.146	2.64803e-63	8
Smp_174880	3.00635e-67	1.27812	0.431	0.142	3.05325e-63	8
Smp_061050	3.74747e-67	1.26799	0.539	0.215	3.80593e-63	8
Smp_001610	8.81854e-66	1.12443	0.475	0.166	8.95611e-62	8
Smp_335770	1.27788e-65	1.19902	0.417	0.137	1.29781e-61	8
Smp_149170	2.39996e-65	1.0211	0.208	0.039	2.4374e-61	8
Smp_334740	6.72453e-65	1.15449	0.442	0.148	6.82943e-61	8
Smp_158730	8.97678e-65	1.28725	0.41	0.136	9.11682e-61	8
Smp_070020	1.01774e-64	1.36963	0.569	0.251	1.03362e-60	8
Smp_304980	3.17169e-64	1.33319	0.294	0.074	3.22116e-60	8
Smp_162180	7.20299e-64	1.21839	0.31	0.084	7.31535e-60	8
Smp_247190	2.57328e-62	1.28796	0.331	0.098	2.61343e-58	8
Smp_127770	4.18683e-62	1.27815	0.618	0.302	4.25214e-58	8
Smp_340830	1.66982e-61	1.15095	0.414	0.139	1.69587e-57	8
Smp_127740	4.34484e-61	1.45549	0.604	0.324	4.41262e-57	8
Smp_347280	2.22347e-60	1.12377	0.384	0.121	2.25816e-56	8
Smp_037780	1.1456e-59	1.44368	0.377	0.131	1.16347e-55	8
Smp_153140	1.97463e-58	1.34763	0.373	0.127	2.00544e-54	8
Smp_310470	5.16696e-58	1.00655	0.317	0.092	5.24757e-54	8
Smp_135250	9.00229e-58	1.1086	0.257	0.062	9.14272e-54	8
Smp_318140	1.42918e-56	1.10745	0.463	0.172	1.45147e-52	8
Smp_334250	2.02625e-56	1.06868	0.442	0.164	2.05786e-52	8
Smp_190140	1.1409e-55	1.0569	0.384	0.127	1.15869e-51	8
Smp_147260	6.69491e-55	1.20799	0.495	0.207	6.79935e-51	8
Smp_015630	1.16542e-54	1.16287	0.597	0.287	1.1836e-50	8
Smp_300090	1.0503e-52	1.30495	0.495	0.22	1.06669e-48	8
Smp_244320	3.99495e-52	1.096	0.394	0.14	4.05727e-48	8
Smp_204150	4.25225e-52	1.39677	0.431	0.181	4.31859e-48	8
Smp_158990	1.05703e-51	1.13403	0.539	0.253	1.07351e-47	8
Smp_136540	5.68764e-51	1.16826	0.551	0.271	5.77637e-47	8
Smp_347210	5.79599e-51	1.10935	0.354	0.121	5.8864e-47	8
Smp_054810	1.19158e-50	1.32875	0.306	0.1	1.21016e-46	8
Smp_342440	2.13086e-50	1.13896	0.338	0.112	2.1641e-46	8
Smp_181450	3.34815e-50	1.12876	0.382	0.138	3.40038e-46	8
Smp_151740	1.21943e-49	1.02252	0.62	0.324	1.23846e-45	8
Smp_167640	3.68597e-49	1.05062	0.236	0.062	3.74347e-45	8
Smp_244310	6.44827e-49	1.14586	0.338	0.115	6.54886e-45	8
Smp_343970	1.25793e-47	1.02826	0.403	0.151	1.27756e-43	8
Smp_144190	2.26155e-47	1.07316	0.278	0.085	2.29683e-43	8
Smp_170450	8.35429e-47	1.12372	0.644	0.393	8.48462e-43	8
Smp_142670	1.53053e-46	1.16677	0.352	0.13	1.5544e-42	8
Smp_332650	2.42872e-46	1.02111	0.613	0.336	2.46661e-42	8
Smp_322040	2.54571e-46	1.06451	0.449	0.187	2.58542e-42	8
Smp_330260	1.13914e-45	1.03634	0.35	0.125	1.15691e-41	8
Smp_332280	1.12601e-44	1.03556	0.275	0.086	1.14357e-40	8
Smp_329650	1.19168e-44	1.02006	0.553	0.27	1.21027e-40	8
Smp_013080	1.66548e-44	1.01484	0.312	0.104	1.69146e-40	8
Smp_057090	4.21207e-44	1.05321	0.285	0.091	4.27778e-40	8
Smp_100350	7.52606e-43	1.04536	0.41	0.171	7.64346e-39	8
Smp_344380	3.78524e-41	1.01435	0.278	0.092	3.84429e-37	8
Smp_345160	6.59252e-41	1.17925	0.289	0.102	6.69536e-37	8
Smp_134530	1.57112e-40	1.07061	0.257	0.084	1.59563e-36	8
Smp_144370	1.83326e-39	1.03319	0.292	0.104	1.86186e-35	8
Smp_158330	4.25512e-38	1.05668	0.296	0.107	4.3215e-34	8
Smp_160170	7.52714e-38	1.07712	0.345	0.141	7.64456e-34	8
Smp_334490	1.95716e-37	1.1504	0.433	0.212	1.98769e-33	8
Smp_165060	5.36166e-36	1.00922	0.289	0.107	5.44531e-32	8
Smp_315740	1.0391e-34	1.21932	0.5	0.31	1.05531e-30	8
Smp_346300	1.25565e-34	1.01185	0.257	0.088	1.27524e-30	8
Smp_051090	2.17987e-34	1.01357	0.259	0.093	2.21388e-30	8
Smp_130080	3.65536e-23	1.03821	0.484	0.328	3.71239e-19	8
Smp_142620	9.96946e-22	1.03413	0.458	0.315	1.0125e-17	8
Smp_132810	1.81838e-299	1.2529	0.281	0.014	1.84674e-295	9
Smp_165470	1.34093e-155	1.72608	0.54	0.122	1.36185e-151	9
Smp_162550	4.98241e-148	1.66314	0.958	0.522	5.06014e-144	9
Smp_147470	1.13055e-137	1.78219	0.728	0.269	1.14819e-133	9
Smp_083730	4.51917e-136	1.43296	0.963	0.645	4.58967e-132	9
Smp_139620	6.04386e-135	1.61387	0.647	0.204	6.13814e-131	9
Smp_246500	8.95203e-127	1.54861	0.684	0.237	9.09168e-123	9
Smp_171720	2.12481e-122	1.59411	0.647	0.218	2.15795e-118	9
Smp_163950	1.14511e-97	1.4325	0.647	0.265	1.16297e-93	9
Smp_049580	1.12845e-91	1.13843	0.419	0.106	1.14605e-87	9
Smp_243960	5.4722e-85	1.24024	0.772	0.395	5.55756e-81	9
Smp_344340	2.75556e-78	1.38284	0.723	0.393	2.79854e-74	9
Smp_199050	6.3386e-77	1.27737	0.702	0.355	6.43749e-73	9
Smp_342620	1.13358e-72	1.21756	0.726	0.392	1.15126e-68	9
Smp_074080	4.25387e-66	1.20968	0.507	0.202	4.32023e-62	9
Smp_139530	9.52986e-65	1.10014	0.684	0.322	9.67853e-61	9
Smp_136160	5.32691e-64	1.22233	0.502	0.201	5.41001e-60	9
Smp_017860	5.7275e-64	1.16477	0.502	0.2	5.81685e-60	9
Smp_150750	3.55095e-62	1.22159	0.784	0.504	3.60635e-58	9
Smp_175510	5.0144e-61	1.09519	0.777	0.448	5.09262e-57	9
Smp_124600	2.51539e-50	1.02154	0.379	0.136	2.55463e-46	9
Smp_340050	7.75712e-50	1.05142	0.593	0.318	7.87813e-46	9
Smp_137110	3.15288e-49	1.10022	0.451	0.197	3.20207e-45	9
Smp_152430	8.43452e-49	1.09692	0.516	0.247	8.5661e-45	9
Smp_014780	1.74134e-47	1.0843	0.656	0.4	1.76851e-43	9
Smp_045860	2.16726e-46	1.06068	0.577	0.306	2.20107e-42	9
Smp_151640	7.96188e-24	1.06654	0.379	0.205	8.08608e-20	9
Smp_055240	0	2.60101	0.888	0.137	0	10
Smp_344010	0	2.58076	0.805	0.092	0	10
Smp_188580	0	2.4842	0.871	0.136	0	10
Smp_142940	0	2.06872	0.9	0.118	0	10
Smp_323980	0	1.91993	0.487	0.017	0	10
Smp_334150	0	1.69052	0.458	0.031	0	10
Smp_181390	0	1.59587	0.421	0.023	0	10
Smp_203500	1.27964e-303	2.27267	0.699	0.094	1.2996e-299	10
Smp_340200	2.64938e-301	1.87554	0.596	0.062	2.69071e-297	10
Smp_334790	6.31816e-295	1.51086	0.424	0.03	6.41672e-291	10
Smp_009020	1.23572e-290	1.71004	0.49	0.042	1.255e-286	10
Smp_331570	8.53979e-271	1.60842	0.309	0.017	8.67301e-267	10
Smp_200530	1.15313e-266	3.87259	0.994	0.354	1.17112e-262	10
Smp_180240	2.3326e-248	3.07668	0.968	0.323	2.36899e-244	10
Smp_342800	1.5609e-247	2.544	0.903	0.217	1.58525e-243	10
Smp_154970	3.38171e-245	5.10175	1	0.494	3.43446e-241	10
Smp_152280	3.67795e-242	1.50724	0.444	0.042	3.73532e-238	10
Smp_243900	1.56371e-238	2.61817	0.954	0.297	1.58811e-234	10
Smp_332820	6.34512e-232	2.05325	0.768	0.143	6.4441e-228	10
Smp_142160	6.87484e-222	3.11268	0.968	0.401	6.98208e-218	10
Smp_018870	7.37491e-217	1.44421	0.415	0.042	7.48996e-213	10
Smp_142790	2.31265e-216	1.79939	0.622	0.099	2.34873e-212	10
Smp_129000	5.56301e-207	1.70623	0.513	0.069	5.64979e-203	10
Smp_135250	9.86453e-207	1.74797	0.473	0.057	1.00184e-202	10
Smp_145210	7.36468e-203	2.09602	0.842	0.204	7.47957e-199	10
Smp_152290	1.03814e-196	2.01323	0.877	0.242	1.05433e-192	10
Smp_344460	1.57452e-196	1.58363	0.636	0.11	1.59908e-192	10
Smp_247260	7.24559e-196	1.35068	0.393	0.041	7.35862e-192	10
Smp_321920	2.18088e-194	2.00519	0.722	0.148	2.2149e-190	10
Smp_157240	1.21022e-184	1.864	0.722	0.157	1.2291e-180	10
Smp_022740	6.06013e-184	1.08656	0.218	0.012	6.15467e-180	10
Smp_156280	7.66325e-183	2.21654	0.857	0.271	7.78279e-179	10
Smp_070100	1.03592e-177	1.86621	0.986	0.511	1.05208e-173	10
Smp_318140	2.20142e-176	2.03598	0.728	0.167	2.23576e-172	10
Smp_129810	2.99108e-172	1.76519	0.696	0.152	3.03774e-168	10
Smp_315840	4.23998e-168	1.89033	0.897	0.281	4.30613e-164	10
Smp_320440	1.01496e-164	1.20339	0.309	0.03	1.0308e-160	10
Smp_175980	1.13492e-160	1.73065	0.639	0.136	1.15263e-156	10
Smp_136760	1.57619e-149	1.72065	0.931	0.426	1.60077e-145	10
Smp_247220	1.93235e-146	1.33617	0.413	0.059	1.96249e-142	10
Smp_136150	2.3347e-142	1.13527	0.344	0.043	2.37112e-138	10
Smp_034610	9.12931e-142	1.26492	0.361	0.047	9.27172e-138	10
Smp_042140	3.92583e-141	2.36612	0.917	0.562	3.98707e-137	10
Smp_170560	3.73871e-139	1.5744	0.516	0.098	3.79703e-135	10
Smp_303270	2.3261e-136	1.19479	0.232	0.02	2.36239e-132	10
Smp_336730	2.45418e-133	1.20381	0.355	0.048	2.49246e-129	10
Smp_245840	4.05018e-133	1.48387	0.636	0.149	4.11337e-129	10
Smp_246970	5.55222e-126	1.47872	0.553	0.12	5.63884e-122	10
Smp_173010	1.5649e-125	1.55607	0.676	0.181	1.58932e-121	10
Smp_097490	5.65545e-122	1.5309	0.625	0.156	5.74368e-118	10
Smp_068510	6.985e-122	1.63071	0.963	0.55	7.09397e-118	10
Smp_347600	1.1435e-121	1.50105	0.633	0.166	1.16134e-117	10
Smp_204120	3.16808e-121	1.27427	0.453	0.082	3.2175e-117	10
Smp_334630	5.10873e-120	1.31581	0.484	0.097	5.18843e-116	10
Smp_130890	1.34112e-117	1.37984	0.544	0.118	1.36204e-113	10
Smp_313210	1.44653e-115	1.50723	0.779	0.26	1.46909e-111	10
Smp_143130	2.53732e-114	1.66968	0.814	0.318	2.57691e-110	10
Smp_129830	4.34553e-114	1.39665	0.616	0.159	4.41332e-110	10
Smp_245100	1.48798e-112	1.37211	0.794	0.255	1.51119e-108	10
Smp_125490	2.28995e-112	1.29843	0.794	0.251	2.32567e-108	10
Smp_122810	5.42745e-111	1.70929	0.722	0.25	5.51212e-107	10
Smp_347210	1.56527e-106	1.40336	0.51	0.118	1.58969e-102	10
Smp_343680	7.81818e-106	1.41276	0.728	0.239	7.94015e-102	10
Smp_343850	4.14089e-105	1.01594	0.312	0.046	4.20549e-101	10
Smp_155050	1.17403e-104	1.03849	0.662	0.189	1.19234e-100	10
Smp_266960	2.00627e-104	1.56979	0.948	0.59	2.03757e-100	10
Smp_072450	3.63731e-104	1.1669	0.37	0.065	3.69405e-100	10
Smp_150140	5.11107e-103	1.36613	0.897	0.384	5.1908e-99	10
Smp_129060	3.66219e-102	1.34918	0.791	0.288	3.71932e-98	10
Smp_331390	3.09667e-98	1.21766	0.754	0.253	3.14498e-94	10
Smp_247620	6.32923e-97	1.22986	0.493	0.118	6.42797e-93	10
Smp_321250	6.66786e-97	1.42296	0.905	0.49	6.77188e-93	10
Smp_168670	7.50251e-96	1.18758	0.53	0.134	7.61955e-92	10
Smp_156720	2.21451e-93	1.39496	0.633	0.207	2.24905e-89	10
Smp_021920	5.55461e-93	1.35991	0.759	0.305	5.64126e-89	10
Smp_018440	1.43542e-92	1.29851	0.587	0.169	1.45782e-88	10
Smp_121660	6.53286e-92	1.1091	0.794	0.312	6.63477e-88	10
Smp_008710	5.53596e-91	1.36132	0.88	0.441	5.62233e-87	10
Smp_181250	1.49229e-89	1.06671	0.421	0.091	1.51557e-85	10
Smp_159790	2.31763e-88	1.26815	0.805	0.328	2.35379e-84	10
Smp_052630	8.38993e-87	1.08044	0.335	0.063	8.52081e-83	10
Smp_026560	1.64782e-85	1.14625	0.977	0.914	1.67352e-81	10
Smp_333720	5.02038e-85	1.32492	0.857	0.407	5.09869e-81	10
Smp_016600	1.78432e-83	1.17207	0.745	0.275	1.81216e-79	10
Smp_171020	4.02174e-82	1.16401	0.828	0.378	4.08448e-78	10
Smp_008850	6.1381e-82	1.03628	0.272	0.045	6.23385e-78	10
Smp_175900	3.39485e-81	1.2576	0.842	0.398	3.44781e-77	10
Smp_125940	3.43105e-81	1.33197	0.585	0.188	3.48458e-77	10
Smp_134590	3.86568e-81	1.19539	0.63	0.207	3.92598e-77	10
Smp_092020	9.39869e-81	1.08574	0.831	0.344	9.54531e-77	10
Smp_310510	1.23736e-80	1.03729	0.811	0.319	1.25667e-76	10
Smp_137750	4.75563e-79	1.10937	0.722	0.282	4.82982e-75	10
Smp_059670	1.96281e-78	1.23764	0.862	0.465	1.99343e-74	10
Smp_050220	1.12941e-77	1.202	0.928	0.59	1.14702e-73	10
Smp_082250	6.80248e-76	1.03691	0.524	0.15	6.9086e-72	10
Smp_245710	8.42428e-76	1.20298	0.395	0.098	8.5557e-72	10
Smp_243660	6.1118e-75	1.18292	0.453	0.124	6.20714e-71	10
Smp_346000	3.3968e-74	1.0472	0.496	0.142	3.44979e-70	10
Smp_163840	5.07128e-74	1.26734	0.797	0.393	5.15039e-70	10
Smp_244310	1.55582e-72	1.08153	0.433	0.114	1.58009e-68	10
Smp_341810	8.39275e-72	1.34819	0.438	0.123	8.52368e-68	10
Smp_342080	1.81294e-71	1.14347	0.914	0.539	1.84123e-67	10
Smp_170450	7.6734e-71	1.25512	0.768	0.391	7.7931e-67	10
Smp_335770	9.71533e-71	1.0163	0.481	0.137	9.86689e-67	10
Smp_059570	1.6278e-67	1.17891	0.536	0.182	1.65319e-63	10
Smp_015630	1.1329e-65	1.25355	0.685	0.287	1.15057e-61	10
Smp_246650	1.41822e-63	1.04355	0.559	0.191	1.44034e-59	10
Smp_152260	4.34545e-63	1.03345	0.49	0.159	4.41323e-59	10
Smp_019350	5.01357e-63	1.23391	0.682	0.314	5.09179e-59	10
Smp_164020	4.76816e-62	1.01863	0.413	0.117	4.84255e-58	10
Smp_147260	5.51363e-59	1.02704	0.57	0.207	5.59964e-55	10
Smp_176540	2.22971e-58	1.12515	0.458	0.148	2.26449e-54	10
Smp_244080	4.99245e-58	1.00014	0.696	0.288	5.07034e-54	10
Smp_102160	2.45863e-56	1.00806	0.799	0.516	2.49699e-52	10
Smp_159050	3.04176e-54	1.44177	0.361	0.104	3.08921e-50	10
Smp_126990	1.38164e-50	1.07063	0.685	0.361	1.4032e-46	10
Smp_336650	3.93617e-50	1.21437	0.665	0.355	3.99758e-46	10
Smp_088940	1.30142e-48	1.10379	0.699	0.411	1.32173e-44	10
Smp_212410	1.20775e-47	1.07806	0.464	0.17	1.22659e-43	10
Smp_344610	4.69405e-44	1.00834	0.86	0.589	4.76728e-40	10
Smp_142620	5.72926e-37	1.01083	0.585	0.313	5.81864e-33	10
Smp_021590	5.67101e-278	1.17747	0.83	0.126	5.75947e-274	11
Smp_065150	1.78217e-273	1.14922	0.859	0.133	1.80997e-269	11
Smp_137390	2.12464e-261	1.33504	0.948	0.174	2.15779e-257	11
Smp_172530	6.577e-256	1.1904	0.873	0.148	6.6796e-252	11
Smp_151360	1.50928e-239	1.04944	0.833	0.139	1.53283e-235	11
Smp_051920	1.51667e-237	1.80928	1	0.259	1.54033e-233	11
Smp_032500	3.82951e-235	1.14185	0.893	0.164	3.88925e-231	11
Smp_145470	3.37838e-233	1.24003	0.844	0.152	3.43108e-229	11
Smp_016870	6.43391e-231	1.05849	0.83	0.142	6.53428e-227	11
Smp_128200	6.80405e-230	1.07613	0.807	0.136	6.91019e-226	11
Smp_148590	5.77294e-228	1.07762	0.876	0.161	5.863e-224	11
Smp_082490	6.45712e-225	1.62018	0.991	0.244	6.55786e-221	11
Smp_143490	1.43828e-223	1.2517	0.908	0.184	1.46072e-219	11
Smp_009600	1.50019e-223	1.36665	0.942	0.203	1.52359e-219	11
Smp_176260	8.52334e-223	1.54854	0.96	0.226	8.6563e-219	11
Smp_056350	2.74566e-222	1.16104	0.899	0.175	2.78849e-218	11
Smp_129710	2.39419e-216	1.28769	0.951	0.202	2.43154e-212	11
Smp_159630	1.88064e-214	1.09744	0.856	0.163	1.90998e-210	11
Smp_086860	2.67632e-213	2.08272	1	0.398	2.71807e-209	11
Smp_179320	1.89599e-203	1.45844	0.997	0.255	1.92556e-199	11
Smp_154080	6.55021e-202	1.56577	0.991	0.274	6.6524e-198	11
Smp_342720	1.94454e-200	1.08428	0.905	0.185	1.97487e-196	11
Smp_247980	6.15732e-190	1.1456	0.896	0.206	6.25337e-186	11
Smp_245590	3.06028e-188	1.21212	0.914	0.211	3.10802e-184	11
Smp_129410	1.61579e-183	1.22847	0.977	0.24	1.641e-179	11
Smp_080730	4.30072e-182	1.31142	0.986	0.258	4.36781e-178	11
Smp_046500	1.02818e-180	1.79707	1	0.565	1.04422e-176	11
Smp_058990	1.06695e-180	1.18949	0.893	0.215	1.0836e-176	11
Smp_094140	8.39993e-179	1.1472	0.948	0.233	8.53097e-175	11
Smp_002600	7.5855e-171	1.06707	0.931	0.23	7.70383e-167	11
Smp_175590	1.00447e-169	1.21901	0.971	0.267	1.02014e-165	11
Smp_164950	5.16425e-169	1.28629	0.983	0.286	5.24481e-165	11
Smp_138470	1.41545e-166	1.46491	0.983	0.334	1.43753e-162	11
Smp_125810	7.3426e-164	1.08718	0.948	0.25	7.45715e-160	11
Smp_245030	8.40846e-164	1.38564	0.994	0.336	8.53964e-160	11
Smp_157300	8.07672e-163	1.3799	0.994	0.328	8.20272e-159	11
Smp_055890	3.83935e-155	1.43162	0.994	0.416	3.89924e-151	11
Smp_050820	6.39686e-152	1.01276	0.908	0.249	6.49665e-148	11
Smp_073300	7.61589e-148	1.20974	0.986	0.299	7.7347e-144	11
Smp_345010	1.8264e-145	1.3596	0.983	0.36	1.85489e-141	11
Smp_082240	9.93185e-143	1.077	1	0.986	1.00868e-138	11
Smp_009030	3.92595e-140	1.04643	0.948	0.284	3.98719e-136	11
Smp_172480	6.51997e-140	1.07082	0.954	0.287	6.62168e-136	11
Smp_148110	6.66878e-140	1.03025	0.893	0.248	6.77281e-136	11
Smp_058320	8.0175e-137	1.32518	0.997	0.508	8.14258e-133	11
Smp_179650	8.45764e-134	1.31311	1	0.689	8.58958e-130	11
Smp_072330	2.57539e-133	1.04434	1	0.982	2.61557e-129	11
Smp_032950	1.13794e-131	1.46027	1	0.893	1.15569e-127	11
Smp_037590	2.43846e-129	1.01064	0.96	0.307	2.4765e-125	11
Smp_100090	2.55412e-129	1.20539	1	0.733	2.59397e-125	11
Smp_210630	5.45462e-125	1.19407	1	0.653	5.53972e-121	11
Smp_247170	2.09627e-121	1.23272	0.997	0.599	2.12897e-117	11
Smp_057590	4.81882e-121	1.22577	0.994	0.496	4.894e-117	11
Smp_162370	2.29233e-119	1.40178	1	0.483	2.32809e-115	11
Smp_074390	4.91402e-119	1.05915	0.968	0.337	4.99068e-115	11
Smp_173700	3.82155e-111	1.01748	0.937	0.339	3.88117e-107	11
Smp_212260	1.36769e-104	1.06576	0.991	0.488	1.38902e-100	11
Smp_079240	3.0178e-99	1.01578	0.988	0.484	3.06488e-95	11
Smp_310550	2.15754e-96	1.03392	0.991	0.478	2.19119e-92	11
Smp_105220	9.91269e-89	1.10342	0.977	0.534	1.00673e-84	11
Smp_146640	0	3.78736	0.941	0.09	0	12
Smp_142900	0	3.47201	0.825	0.014	0	12
Smp_055240	0	3.20526	0.901	0.139	0	12
Smp_174170	0	3.1144	0.941	0.124	0	12
Smp_243970	0	3.08537	0.934	0.14	0	12
Smp_344020	0	2.35416	0.607	0.05	0	12
Smp_169890	0	2.29142	0.505	0.028	0	12
Smp_345990	0	2.28273	0.634	0.059	0	12
Smp_342500	0	2.11996	0.472	0.027	0	12
Smp_342040	0	1.7745	0.366	0.011	0	12
Smp_133580	6.54247e-303	2.54516	0.667	0.076	6.64453e-299	12
Smp_345430	1.38941e-300	2.49983	0.719	0.09	1.41108e-296	12
Smp_342060	6.57804e-274	2.71804	0.835	0.139	6.68065e-270	12
Smp_247430	7.75938e-272	2.77108	0.881	0.164	7.88042e-268	12
Smp_136620	7.78375e-258	3.62778	0.901	0.21	7.90518e-254	12
Smp_343250	3.22746e-257	2.39465	0.706	0.101	3.27781e-253	12
Smp_332490	1.32151e-243	1.82473	0.459	0.04	1.34213e-239	12
Smp_144110	2.85108e-229	2.24404	0.604	0.078	2.89556e-225	12
Smp_202260	4.60806e-214	4.45921	0.99	0.464	4.67995e-210	12
Smp_162760	1.10086e-201	1.9588	0.518	0.065	1.11803e-197	12
Smp_156500	6.40525e-195	2.25785	0.591	0.091	6.50517e-191	12
Smp_201600	2.25213e-181	3.21702	1	0.982	2.28727e-177	12
Smp_153780	6.98636e-181	2.31239	0.779	0.184	7.09535e-177	12
Smp_091000	9.01833e-172	1.13117	0.185	0.008	9.15901e-168	12
Smp_342090	8.54279e-171	2.18058	0.812	0.203	8.67606e-167	12
Smp_343990	4.18044e-153	1.9566	0.601	0.117	4.24565e-149	12
Smp_148200	3.57814e-144	1.93467	0.924	0.334	3.63396e-140	12
Smp_194610	4.54156e-139	1.85982	0.587	0.121	4.6124e-135	12
Smp_128760	4.8439e-139	2.20027	0.736	0.204	4.91947e-135	12
Smp_120620	3.47597e-134	1.23837	0.284	0.028	3.5302e-130	12
Smp_301170	8.01236e-128	1.54878	0.366	0.048	8.13735e-124	12
Smp_302140	1.34919e-125	1.44901	0.36	0.048	1.37024e-121	12
Smp_342880	1.81242e-123	2.06476	0.802	0.28	1.8407e-119	12
Smp_301180	1.88024e-120	1.4332	0.347	0.046	1.90957e-116	12
Smp_214000	5.74441e-117	2.02677	0.812	0.348	5.83403e-113	12
Smp_134140	3.17392e-109	2.08255	0.779	0.319	3.22344e-105	12
Smp_315840	2.31248e-108	1.46104	0.848	0.285	2.34855e-104	12
Smp_137750	2.89462e-108	1.60065	0.789	0.282	2.93978e-104	12
Smp_135500	2.80388e-106	1.47443	0.396	0.068	2.84762e-102	12
Smp_246790	6.17903e-105	1.69598	0.746	0.242	6.27542e-101	12
Smp_321920	8.29464e-104	1.64407	0.601	0.153	8.42403e-100	12
Smp_121920	2.908e-103	1.39268	0.383	0.064	2.95337e-99	12
Smp_316910	1.14599e-100	1.44702	0.383	0.065	1.16387e-96	12
Smp_344400	3.03032e-97	1.72791	0.548	0.138	3.07759e-93	12
Smp_150220	1.05379e-93	1.59169	0.947	0.624	1.07023e-89	12
Smp_127310	3.68163e-91	1.62544	0.561	0.151	3.73906e-87	12
Smp_244370	1.81662e-89	1.67693	0.634	0.202	1.84496e-85	12
Smp_169350	9.93005e-88	1.18612	0.238	0.029	1.0085e-83	12
Smp_300560	8.10572e-87	1.41637	0.389	0.079	8.23217e-83	12
Smp_063680	7.60109e-84	1.10909	0.274	0.04	7.71966e-80	12
Smp_073270	1.82546e-83	1.4237	0.97	0.675	1.85393e-79	12
Smp_324050	3.8573e-82	1.19798	0.281	0.044	3.91748e-78	12
Smp_182620	1.13653e-81	1.43207	0.878	0.45	1.15426e-77	12
Smp_073280	1.73238e-76	1.5153	0.7	0.283	1.7594e-72	12
Smp_068500	2.5453e-76	1.1291	0.987	0.716	2.585e-72	12
Smp_144210	1.27339e-75	1.59946	0.564	0.181	1.29325e-71	12
Smp_346790	4.66579e-74	1.50328	0.845	0.452	4.73858e-70	12
Smp_310760	5.39297e-74	1.29628	0.37	0.08	5.4771e-70	12
Smp_169360	9.49505e-71	1.56621	0.62	0.225	9.64317e-67	12
Smp_142740	1.21402e-70	1.22749	0.789	0.327	1.23296e-66	12
Smp_139100	1.52525e-70	1.35789	0.868	0.455	1.54904e-66	12
Smp_035650	3.17145e-70	1.47869	0.512	0.153	3.22092e-66	12
Smp_334730	1.62813e-68	1.32796	0.469	0.133	1.65353e-64	12
Smp_026560	1.87555e-68	1.14678	0.974	0.914	1.90481e-64	12
Smp_070020	2.08137e-68	1.49643	0.647	0.253	2.11384e-64	12
Smp_187800	1.64284e-67	1.37553	0.455	0.125	1.66846e-63	12
Smp_315720	3.68179e-65	1.24048	0.34	0.074	3.73922e-61	12
Smp_141070	1.2478e-64	1.28483	0.508	0.156	1.26726e-60	12
Smp_050220	2.4737e-63	1.21556	0.917	0.592	2.51229e-59	12
Smp_244400	3.41095e-62	1.50933	0.644	0.274	3.46416e-58	12
Smp_129830	5.93881e-61	1.28845	0.512	0.163	6.03146e-57	12
Smp_086830	2.43754e-60	1.30193	0.677	0.303	2.47557e-56	12
Smp_243840	6.9772e-60	1.05569	0.254	0.047	7.08604e-56	12
Smp_332540	1.13635e-58	1.37246	0.686	0.306	1.15407e-54	12
Smp_010820	1.2313e-57	1.15958	0.848	0.506	1.2505e-53	12
Smp_159990	4.40806e-56	1.25805	0.729	0.353	4.47683e-52	12
Smp_145370	1.46973e-55	1.65615	0.65	0.346	1.49266e-51	12
Smp_245350	2.40794e-55	1.07541	0.241	0.045	2.4455e-51	12
Smp_306980	5.94815e-55	1.1587	0.772	0.385	6.04094e-51	12
Smp_340320	4.46654e-54	1.15455	0.432	0.131	4.53622e-50	12
Smp_343280	1.36372e-52	1.08224	0.769	0.384	1.385e-48	12
Smp_246650	2.95617e-52	1.11042	0.541	0.193	3.00229e-48	12
Smp_008710	3.52497e-52	1.24098	0.789	0.445	3.57996e-48	12
Smp_343120	1.59116e-51	1.07068	0.812	0.429	1.61598e-47	12
Smp_077980	1.29976e-50	1.07341	0.805	0.474	1.32004e-46	12
Smp_151740	1.67346e-48	1.10739	0.683	0.325	1.69957e-44	12
Smp_245010	4.9054e-48	1.12472	0.449	0.15	4.98193e-44	12
Smp_146150	1.10974e-47	1.01496	0.333	0.09	1.12705e-43	12
Smp_084010	8.35678e-47	1.09102	0.647	0.288	8.48715e-43	12
Smp_144590	2.14646e-46	1.24704	0.591	0.277	2.17995e-42	12
Smp_143270	2.59137e-46	1.09503	0.851	0.702	2.6318e-42	12
Smp_346500	4.32168e-46	1.26545	0.518	0.206	4.3891e-42	12
Smp_342760	1.3919e-45	1.06294	0.32	0.087	1.41362e-41	12
Smp_143260	1.74769e-45	1.18353	0.66	0.33	1.77495e-41	12
Smp_244310	2.5794e-45	1.11532	0.376	0.116	2.61964e-41	12
Smp_133250	6.68207e-45	1.24593	0.505	0.21	6.78631e-41	12
Smp_004710	1.16603e-44	1.18992	0.799	0.614	1.18422e-40	12
Smp_247620	1.92948e-44	1.1008	0.386	0.122	1.95958e-40	12
Smp_344610	2.25694e-44	1.17209	0.901	0.589	2.29215e-40	12
Smp_141810	2.36605e-44	1.14461	0.221	0.047	2.40296e-40	12
Smp_175900	2.89314e-43	1.01927	0.759	0.402	2.93828e-39	12
Smp_343310	2.90715e-43	1.12785	0.403	0.136	2.9525e-39	12
Smp_126310	5.28249e-43	1.17995	0.432	0.161	5.3649e-39	12
Smp_129810	1.04287e-41	1.11085	0.446	0.16	1.05914e-37	12
Smp_212780	1.64264e-41	1.08321	0.323	0.097	1.66827e-37	12
Smp_057530	3.52397e-41	1.16942	0.475	0.193	3.57895e-37	12
Smp_313210	4.59645e-41	1.0748	0.594	0.267	4.66816e-37	12
Smp_158170	4.75493e-41	1.01672	0.508	0.204	4.82911e-37	12
Smp_096480	3.40677e-40	1.09181	0.498	0.203	3.45991e-36	12
Smp_031300	3.18151e-39	1.18133	0.462	0.185	3.23114e-35	12
Smp_159740	3.92058e-39	1.16375	0.505	0.223	3.98174e-35	12
Smp_081250	5.92647e-39	1.00606	0.274	0.074	6.01892e-35	12
Smp_305740	8.67471e-39	1.00258	0.525	0.227	8.81004e-35	12
Smp_166340	1.00827e-38	1.25028	0.32	0.099	1.024e-34	12
Smp_059570	5.00179e-38	1.12991	0.455	0.185	5.07981e-34	12
Smp_300840	1.22095e-37	1.0308	0.541	0.248	1.24e-33	12
Smp_333500	1.67223e-36	1.20038	0.452	0.197	1.69832e-32	12
Smp_337260	3.41427e-36	1.05021	0.614	0.315	3.46753e-32	12
Smp_173380	3.45952e-36	1.12163	0.594	0.31	3.51349e-32	12
Smp_144030	2.08345e-32	1.02256	0.396	0.164	2.11595e-28	12
Smp_148870	2.3002e-27	1.03574	0.538	0.307	2.33608e-23	12
Smp_081900	2.35339e-26	1.05859	0.525	0.3	2.3901e-22	12
Smp_343950	0	2.67621	0.551	0.025	0	13
Smp_159560	7.34317e-222	2.65524	0.667	0.105	7.45772e-218	13
Smp_244320	2.07022e-165	2.60206	0.65	0.137	2.10252e-161	13
Smp_334250	3.4154e-145	2.17132	0.673	0.162	3.46868e-141	13
Smp_331390	3.97096e-131	2.00835	0.805	0.254	4.0329e-127	13
Smp_130050	8.39273e-122	2.15309	0.485	0.093	8.52365e-118	13
Smp_125510	5.08932e-119	1.95023	0.822	0.288	5.16871e-115	13
Smp_143810	1.01754e-117	1.59872	0.337	0.045	1.03342e-113	13
Smp_346130	5.9328e-107	1.31785	0.248	0.026	6.02535e-103	13
Smp_204120	1.61987e-101	1.62593	0.436	0.084	1.64514e-97	13
Smp_245100	1.53765e-98	1.45946	0.779	0.258	1.56164e-94	13
Smp_097490	1.52986e-97	2.45345	0.568	0.159	1.55372e-93	13
Smp_001980	4.54183e-95	1.32062	0.314	0.046	4.61269e-91	13
Smp_210510	3.72415e-94	1.62184	0.277	0.038	3.78225e-90	13
Smp_243900	3.65993e-88	1.61776	0.776	0.304	3.71702e-84	13
Smp_337150	1.28326e-87	1.03763	0.409	0.084	1.30328e-83	13
Smp_130890	2.38861e-86	1.64566	0.495	0.121	2.42587e-82	13
Smp_126050	7.03991e-85	1.54027	0.479	0.116	7.14973e-81	13
Smp_334780	1.39892e-83	1.86062	0.485	0.128	1.42074e-79	13
Smp_062560	1.09097e-80	1.63842	0.333	0.061	1.10799e-76	13
Smp_340560	1.58359e-80	1.20727	0.218	0.027	1.60829e-76	13
Smp_158990	1.64635e-78	1.73872	0.66	0.253	1.67203e-74	13
Smp_087560	2.75938e-78	1.50751	0.624	0.209	2.80243e-74	13
Smp_148200	3.53594e-72	1.53111	0.752	0.339	3.5911e-68	13
Smp_181270	3.92115e-71	1.23501	0.63	0.21	3.98232e-67	13
Smp_171020	7.80481e-68	1.53679	0.782	0.381	7.92657e-64	13
Smp_334740	9.89366e-66	1.36241	0.495	0.15	1.0048e-61	13
Smp_149330	4.99728e-65	1.30857	0.403	0.1	5.07524e-61	13
Smp_158290	9.76551e-64	1.2819	0.396	0.102	9.91786e-60	13
Smp_245660	7.3394e-63	1.50473	0.485	0.15	7.4539e-59	13
Smp_333670	1.40647e-61	1.18144	0.191	0.027	1.42841e-57	13
Smp_124290	2.93143e-60	1.13577	0.63	0.237	2.97716e-56	13
Smp_147110	8.93736e-60	1.09511	0.261	0.05	9.07678e-56	13
Smp_157240	1.93763e-59	1.27338	0.512	0.164	1.96786e-55	13
Smp_001610	1.11199e-58	1.25667	0.515	0.168	1.12934e-54	13
Smp_149230	1.10593e-56	1.05546	0.211	0.035	1.12319e-52	13
Smp_018440	3.16001e-56	1.40804	0.498	0.173	3.20931e-52	13
Smp_334220	4.89696e-56	1.31728	0.356	0.093	4.97335e-52	13
Smp_174880	5.45532e-56	1.30738	0.455	0.145	5.54042e-52	13
Smp_003440	1.08195e-55	1.33509	0.337	0.086	1.09883e-51	13
Smp_145230	2.2148e-55	1.16654	0.211	0.036	2.24935e-51	13
Smp_145890	4.60621e-55	1.51116	0.475	0.162	4.67807e-51	13
Smp_166020	2.33756e-53	1.29486	0.281	0.063	2.37402e-49	13
Smp_047700	1.35368e-52	1.31582	0.373	0.107	1.3748e-48	13
Smp_342190	3.17536e-49	1.0512	0.914	0.677	3.2249e-45	13
Smp_343970	4.54183e-49	1.20231	0.452	0.153	4.61269e-45	13
Smp_340660	3.46823e-48	1.29315	0.36	0.105	3.52233e-44	13
Smp_246790	3.92398e-48	1.35446	0.584	0.246	3.98519e-44	13
Smp_082250	4.46208e-48	1.33895	0.446	0.154	4.53169e-44	13
Smp_181450	7.22516e-48	1.19792	0.426	0.139	7.33787e-44	13
Smp_200240	1.07365e-47	1.20468	0.703	0.393	1.09039e-43	13
Smp_166660	1.34591e-47	1.20346	0.432	0.146	1.3669e-43	13
Smp_200610	3.23006e-47	1.03866	0.442	0.143	3.28045e-43	13
Smp_154850	7.90234e-47	1.2236	0.462	0.172	8.02561e-43	13
Smp_152290	1.90152e-46	1.33216	0.584	0.252	1.93118e-42	13
Smp_100350	3.92283e-46	1.17705	0.472	0.171	3.98403e-42	13
Smp_152260	9.62936e-45	1.35485	0.439	0.161	9.77958e-41	13
Smp_322040	1.2162e-44	1.09833	0.502	0.189	1.23518e-40	13
Smp_323690	1.34991e-44	1.25909	0.479	0.176	1.37097e-40	13
Smp_190140	2.20383e-44	1.08591	0.403	0.129	2.2382e-40	13
Smp_307090	2.29338e-44	1.44543	0.554	0.24	2.32915e-40	13
Smp_335770	8.67032e-44	1.13872	0.413	0.14	8.80558e-40	13
Smp_015630	9.36269e-44	1.15871	0.614	0.29	9.50874e-40	13
Smp_158730	1.05014e-43	1.2364	0.406	0.139	1.06652e-39	13
Smp_000580	1.13506e-43	1.2558	0.386	0.126	1.15276e-39	13
Smp_149110	1.60164e-43	1.16887	0.446	0.161	1.62663e-39	13
Smp_093110	2.4387e-43	1.19252	0.475	0.176	2.47675e-39	13
Smp_315610	3.10719e-43	1.07765	0.267	0.068	3.15566e-39	13
Smp_334540	7.65791e-43	1.14659	0.281	0.074	7.77738e-39	13
Smp_142740	1.36935e-42	1.05345	0.68	0.329	1.39071e-38	13
Smp_061050	6.12067e-42	1.13415	0.525	0.218	6.21615e-38	13
Smp_321250	6.69945e-42	1.05229	0.795	0.494	6.80396e-38	13
Smp_313210	7.07331e-42	1.37314	0.574	0.267	7.18365e-38	13
Smp_244080	1.17527e-41	1.19368	0.617	0.291	1.1936e-37	13
Smp_130070	4.26227e-41	1.17043	0.482	0.185	4.32876e-37	13
Smp_337220	7.60356e-41	1.20086	0.406	0.144	7.72218e-37	13
Smp_340830	1.5435e-40	1.11937	0.406	0.142	1.56758e-36	13
Smp_159840	8.86705e-40	1.15193	0.327	0.101	9.00538e-36	13
Smp_343560	2.12213e-39	1.27806	0.366	0.124	2.15524e-35	13
Smp_158330	7.78966e-39	1.24188	0.337	0.108	7.91118e-35	13
Smp_344400	8.77179e-39	1.24858	0.393	0.141	8.90863e-35	13
Smp_151820	1.03874e-38	1.20338	0.373	0.126	1.05495e-34	13
Smp_180680	7.47885e-38	1.28987	0.429	0.173	7.59552e-34	13
Smp_035220	2.27617e-37	1.17501	0.403	0.15	2.31168e-33	13
Smp_168270	1.70611e-36	1.04411	0.383	0.137	1.73273e-32	13
Smp_196810	2.32255e-36	1.1643	0.482	0.218	2.35878e-32	13
Smp_126540	4.46539e-35	1.32773	0.525	0.241	4.53505e-31	13
Smp_127460	4.8192e-35	1.02376	0.343	0.117	4.89438e-31	13
Smp_342810	5.79015e-35	1.1286	0.241	0.065	5.88048e-31	13
Smp_305430	9.91649e-35	1.03748	0.267	0.077	1.00712e-30	13
Smp_344380	1.00427e-34	1.01921	0.297	0.093	1.01993e-30	13
Smp_173110	1.04704e-34	1.14079	0.314	0.102	1.06337e-30	13
Smp_030870	1.22932e-34	1.09288	0.363	0.131	1.24849e-30	13
Smp_131060	1.71289e-34	1.14088	0.393	0.149	1.73961e-30	13
Smp_059570	3.30406e-34	1.08594	0.439	0.185	3.35561e-30	13
Smp_025620	7.75643e-34	1.0879	0.373	0.14	7.87743e-30	13
Smp_146080	3.68089e-33	1.18578	0.297	0.097	3.73831e-29	13
Smp_335570	9.87308e-33	1.03921	0.432	0.185	1.00271e-28	13
Smp_151190	2.90406e-32	1.17857	0.465	0.215	2.94936e-28	13
Smp_331220	7.78498e-32	1.0751	0.182	0.043	7.90643e-28	13
Smp_142670	1.27963e-30	1.07771	0.347	0.133	1.29959e-26	13
Smp_001000	2.678e-30	1.12711	0.482	0.236	2.71977e-26	13
Smp_346110	5.32989e-30	1.10552	0.254	0.078	5.41304e-26	13
Smp_088940	1.99414e-29	1.05025	0.634	0.413	2.02525e-25	13
Smp_070020	4.11992e-29	1.10284	0.508	0.256	4.18419e-25	13
Smp_161450	1.15702e-28	1.07984	0.419	0.184	1.17507e-24	13
Smp_346000	4.52936e-28	1.06614	0.36	0.147	4.60002e-24	13
Smp_074590	4.23384e-27	1.0393	0.624	0.405	4.29989e-23	13
Smp_136540	5.36329e-27	1.01175	0.521	0.274	5.44696e-23	13
Smp_124240	2.40563e-26	1.01805	0.578	0.35	2.44316e-22	13
Smp_347210	1.20976e-25	1.02057	0.317	0.124	1.22863e-21	13
Smp_155290	2.48389e-25	1.08352	0.343	0.143	2.52264e-21	13
Smp_148900	4.74122e-25	1.12427	0.337	0.145	4.81519e-21	13
Smp_166090	4.53381e-23	1.02096	0.323	0.138	4.60454e-19	13
Smp_147260	4.37158e-21	1.03951	0.413	0.212	4.43978e-17	13
Smp_323540	1.05281e-20	1.01432	0.304	0.131	1.06924e-16	13
Smp_084010	7.79888e-18	1.10716	0.475	0.293	7.92054e-14	13
Smp_123840	1.73741e-17	1.5118	0.125	0.035	1.76452e-13	13
Smp_343040	1.64239e-16	1.00287	0.304	0.147	1.66801e-12	13
Smp_142560	2.135e-13	1.03048	0.106	0.031	2.16831e-09	13
Smp_035650	3.38261e-13	1.09223	0.294	0.159	3.43538e-09	13
Smp_012810	4.56962e-09	1.08543	0.271	0.164	4.64091e-05	13
Smp_153640	7.38486e-09	1.18153	0.396	0.282	7.50006e-05	13
Smp_321760	6.27743e-08	1.53074	0.172	0.09	0.000637536	13
Smp_157790	0	4.2679	0.956	0.087	0	14
Smp_200440	0	4.12865	0.895	0.163	0	14
Smp_046120	0	3.6645	0.824	0.048	0	14
Smp_004440	0	3.22888	0.838	0.088	0	14
Smp_347790	0	3.05101	0.855	0.102	0	14
Smp_149820	0	3.0077	0.706	0.028	0	14
Smp_150550	0	2.95146	0.787	0.078	0	14
Smp_316530	0	2.94509	0.696	0.051	0	14
Smp_174170	0	2.91711	0.926	0.124	0	14
Smp_146640	0	2.85106	0.845	0.093	0	14
Smp_342580	0	2.82697	0.689	0.012	0	14
Smp_166440	0	2.64956	0.625	0.017	0	14
Smp_175410	0	2.59476	0.601	0.012	0	14
Smp_341880	0	2.54416	0.686	0.065	0	14
Smp_342310	0	2.45155	0.642	0.057	0	14
Smp_176820	0	2.41388	0.611	0.057	0	14
Smp_332490	0	2.24995	0.588	0.037	0	14
Smp_196950	0	1.97436	0.463	0.007	0	14
Smp_146910	0	1.89448	0.426	0.012	0	14
Smp_168600	0	1.78814	0.399	0.01	0	14
Smp_146470	0	1.52852	0.291	0.008	0	14
Smp_031390	1.23616e-304	1.55701	0.331	0.014	1.25544e-300	14
Smp_244240	7.22948e-279	1.55464	0.355	0.019	7.34226e-275	14
Smp_160070	5.3339e-254	2.6687	0.841	0.158	5.41711e-250	14
Smp_083980	7.33167e-249	1.76155	0.436	0.035	7.44604e-245	14
Smp_167370	3.58331e-234	2.25052	0.635	0.085	3.63921e-230	14
Smp_170810	1.83946e-232	1.53186	0.301	0.016	1.86816e-228	14
Smp_124720	4.44414e-224	1.29025	0.274	0.014	4.51347e-220	14
Smp_246650	1.02975e-222	2.38169	0.858	0.186	1.04582e-218	14
Smp_346630	7.81029e-220	2.32815	0.709	0.113	7.93213e-216	14
Smp_134350	2.70717e-217	1.20509	0.25	0.011	2.7494e-213	14
Smp_172810	2.00476e-213	2.20546	0.628	0.093	2.03604e-209	14
Smp_147390	1.04715e-212	1.77904	0.537	0.064	1.06349e-208	14
Smp_139410	1.21872e-210	1.10147	0.247	0.012	1.23773e-206	14
Smp_332310	2.09854e-208	1.74967	0.361	0.028	2.13128e-204	14
Smp_301660	8.41731e-198	1.76219	0.48	0.053	8.54862e-194	14
Smp_026230	1.80957e-195	5.20633	0.997	0.622	1.8378e-191	14
Smp_156500	3.46433e-195	2.02646	0.605	0.09	3.51837e-191	14
Smp_245840	6.08834e-182	2.17693	0.74	0.148	6.18332e-178	14
Smp_150520	8.84246e-171	1.54523	0.328	0.029	8.9804e-167	14
Smp_242910	1.41894e-169	1.8088	0.493	0.069	1.44107e-165	14
Smp_163160	1.11916e-166	2.0465	0.703	0.145	1.13662e-162	14
Smp_143270	5.34956e-166	3.27507	0.99	0.699	5.43301e-162	14
Smp_340870	2.78404e-161	1.63385	0.446	0.057	2.82747e-157	14
Smp_169150	9.56713e-153	1.17443	0.264	0.02	9.71637e-149	14
Smp_142160	6.76698e-151	2.13972	0.939	0.404	6.87254e-147	14
Smp_346110	7.24618e-148	1.75359	0.483	0.073	7.35922e-144	14
Smp_340320	1.25579e-147	2.05204	0.622	0.126	1.27538e-143	14
Smp_342900	4.10738e-145	1.20998	0.318	0.031	4.17146e-141	14
Smp_336010	3.69803e-141	1.93122	0.743	0.195	3.75572e-137	14
Smp_246790	3.91542e-139	1.88677	0.824	0.24	3.9765e-135	14
Smp_153440	1.61519e-137	1.78248	0.514	0.09	1.64038e-133	14
Smp_153210	7.82083e-137	1.30926	0.257	0.022	7.94284e-133	14
Smp_149720	9.65221e-137	1.76389	0.453	0.071	9.80279e-133	14
Smp_131980	3.34422e-130	1.23435	0.274	0.026	3.39639e-126	14
Smp_200530	4.96695e-130	1.84516	0.885	0.36	5.04444e-126	14
Smp_169350	2.38635e-128	1.39789	0.284	0.028	2.42357e-124	14
Smp_247590	2.61424e-127	2.02519	0.736	0.226	2.65502e-123	14
Smp_092150	2.40043e-123	1.66856	0.618	0.149	2.43788e-119	14
Smp_315720	8.56704e-123	1.634	0.443	0.072	8.70068e-119	14
Smp_132700	3.70616e-122	1.75446	0.676	0.168	3.76397e-118	14
Smp_343250	5.79855e-121	1.74037	0.53	0.106	5.88901e-117	14
Smp_247030	2.68265e-119	1.74098	0.584	0.13	2.7245e-115	14
Smp_245660	2.12196e-114	1.59038	0.622	0.147	2.15506e-110	14
Smp_342880	1.15926e-110	1.82033	0.794	0.28	1.17734e-106	14
Smp_346150	4.10145e-110	1.63167	0.507	0.107	4.16543e-106	14
Smp_204230	1.21987e-108	1.551	0.47	0.092	1.2389e-104	14
Smp_316660	5.10726e-106	1.48308	0.861	0.316	5.18694e-102	14
Smp_152280	6.17989e-106	1.28606	0.331	0.047	6.2763e-102	14
Smp_169360	1.02538e-105	1.81265	0.713	0.223	1.04138e-101	14
Smp_127740	8.29412e-105	1.93	0.797	0.322	8.42351e-101	14
Smp_056060	1.48169e-104	1.40669	0.385	0.063	1.5048e-100	14
Smp_035650	2.9746e-104	1.69227	0.595	0.152	3.021e-100	14
Smp_243900	5.00215e-104	1.5515	0.834	0.303	5.08019e-100	14
Smp_306980	1.23282e-102	1.52362	0.905	0.382	1.25205e-98	14
Smp_141070	2.7008e-100	1.60664	0.595	0.154	2.74294e-96	14
Smp_342800	9.08859e-99	1.52932	0.726	0.224	9.23037e-95	14
Smp_174190	2.58082e-98	1.2807	0.385	0.066	2.62108e-94	14
Smp_162520	1.54141e-97	1.79383	0.723	0.258	1.56545e-93	14
Smp_145040	4.6297e-95	1.76053	0.527	0.134	4.70192e-91	14
Smp_142740	7.57226e-94	1.57963	0.834	0.326	7.69039e-90	14
Smp_318140	1.38316e-90	1.42122	0.622	0.171	1.40474e-86	14
Smp_306800	3.37578e-90	1.43435	0.405	0.079	3.42845e-86	14
Smp_336370	1.58791e-89	1.69652	0.655	0.216	1.61268e-85	14
Smp_167450	5.81022e-89	1.52179	0.48	0.111	5.90086e-85	14
Smp_010820	1.71497e-87	1.75401	0.872	0.506	1.74172e-83	14
Smp_093210	4.10794e-87	1.2189	0.639	0.186	4.17202e-83	14
Smp_173010	3.95267e-84	1.61843	0.608	0.185	4.01434e-80	14
Smp_343120	2.04343e-82	1.47712	0.868	0.428	2.07531e-78	14
Smp_126050	2.89926e-82	1.42003	0.483	0.117	2.94449e-78	14
Smp_244400	3.19837e-82	1.62347	0.703	0.273	3.24826e-78	14
Smp_094190	7.63687e-82	1.37091	0.399	0.083	7.75601e-78	14
Smp_147260	3.25288e-81	1.50511	0.635	0.207	3.30362e-77	14
Smp_301990	3.97286e-81	1.51018	0.466	0.114	4.03484e-77	14
Smp_342420	5.39891e-81	1.56168	0.547	0.154	5.48314e-77	14
Smp_176310	5.44287e-81	1.50017	0.628	0.205	5.52778e-77	14
Smp_300150	2.98049e-80	1.10301	0.223	0.027	3.02699e-76	14
Smp_241950	8.21938e-80	1.33843	0.77	0.305	8.3476e-76	14
Smp_173100	9.49773e-80	1.7533	0.713	0.289	9.6459e-76	14
Smp_162440	1.36543e-79	1.33538	0.446	0.106	1.38673e-75	14
Smp_150220	1.66164e-78	1.41887	0.929	0.624	1.68756e-74	14
Smp_146940	7.58971e-78	1.41921	0.432	0.101	7.70811e-74	14
Smp_118040	1.49144e-77	1.25442	0.328	0.06	1.5147e-73	14
Smp_191210	5.08717e-77	1.48873	0.446	0.111	5.16653e-73	14
Smp_201130	1.16703e-76	1.35457	0.439	0.105	1.18523e-72	14
Smp_145210	1.33257e-76	1.23112	0.666	0.211	1.35336e-72	14
Smp_342080	5.18176e-75	1.41606	0.912	0.541	5.26259e-71	14
Smp_194710	1.0373e-74	1.31368	0.378	0.083	1.05348e-70	14
Smp_073270	1.40848e-74	1.27386	0.966	0.675	1.43045e-70	14
Smp_342090	6.98887e-74	1.37167	0.632	0.207	7.09789e-70	14
Smp_158170	4.22258e-72	1.34319	0.611	0.202	4.28846e-68	14
Smp_332480	1.00386e-71	1.65113	0.831	0.48	1.01952e-67	14
Smp_127770	7.49173e-71	1.40248	0.733	0.303	7.60861e-67	14
Smp_159790	2.61585e-70	1.40999	0.76	0.331	2.65665e-66	14
Smp_129810	3.90546e-68	1.22478	0.53	0.159	3.96639e-64	14
Smp_150140	1.68441e-67	1.21715	0.845	0.387	1.71069e-63	14
Smp_050220	1.03984e-66	1.44754	0.905	0.592	1.05606e-62	14
Smp_153780	3.4955e-64	1.34783	0.564	0.189	3.55003e-60	14
Smp_244310	2.58025e-62	1.25791	0.429	0.115	2.62051e-58	14
Smp_182620	1.63168e-60	1.22371	0.831	0.452	1.65713e-56	14
Smp_084010	2.30936e-60	1.37132	0.669	0.288	2.34538e-56	14
Smp_302140	8.61842e-60	1.06235	0.267	0.05	8.75287e-56	14
Smp_068500	9.65546e-60	1.00368	0.966	0.717	9.80609e-56	14
Smp_332650	1.29071e-59	1.32655	0.73	0.336	1.31085e-55	14
Smp_329650	1.1313e-57	1.18314	0.666	0.271	1.14895e-53	14
Smp_068680	1.40279e-57	1.15449	0.351	0.087	1.42468e-53	14
Smp_204260	2.55864e-57	1.09104	0.426	0.122	2.59856e-53	14
Smp_140800	3.59027e-57	1.43706	0.676	0.32	3.64628e-53	14
Smp_073280	7.25248e-57	1.41614	0.659	0.284	7.36562e-53	14
Smp_157560	1.72021e-56	1.49132	0.524	0.199	1.74704e-52	14
Smp_093930	1.7988e-55	1.49191	0.588	0.252	1.82686e-51	14
Smp_057360	2.28626e-55	1.24497	0.436	0.134	2.32193e-51	14
Smp_344400	1.21133e-54	1.33098	0.453	0.14	1.23022e-50	14
Smp_168370	2.83352e-54	1.39793	0.774	0.502	2.87772e-50	14
Smp_168520	4.95693e-54	1.64891	0.578	0.277	5.03426e-50	14
Smp_334760	4.979e-54	1.41477	0.338	0.085	5.05667e-50	14
Smp_150640	6.30003e-54	1.22816	0.436	0.136	6.39831e-50	14
Smp_173380	1.87449e-53	1.28849	0.659	0.309	1.90374e-49	14
Smp_125350	2.07351e-53	1.1505	0.334	0.083	2.10585e-49	14
Smp_346500	1.02095e-52	1.18457	0.547	0.206	1.03688e-48	14
Smp_141520	1.86769e-52	1.36623	0.537	0.205	1.89682e-48	14
Smp_332770	2.27024e-50	1.3616	0.399	0.127	2.30565e-46	14
Smp_139100	3.40039e-50	1.12128	0.821	0.456	3.45344e-46	14
Smp_019950	2.03171e-48	1.33118	0.453	0.158	2.06341e-44	14
Smp_130440	2.87007e-48	1.38612	0.584	0.27	2.91485e-44	14
Smp_145540	1.25245e-46	1.18898	0.527	0.205	1.27198e-42	14
Smp_343280	3.74407e-46	1.03666	0.76	0.384	3.80248e-42	14
Smp_125940	1.47351e-45	1.17126	0.5	0.192	1.4965e-41	14
Smp_127310	5.19682e-45	1.1741	0.446	0.154	5.27789e-41	14
Smp_159740	6.73458e-45	1.26172	0.524	0.222	6.83964e-41	14
Smp_129240	9.27207e-45	1.10095	0.818	0.499	9.41672e-41	14
Smp_153690	8.31832e-43	1.29165	0.672	0.39	8.44809e-39	14
Smp_137410	3.34328e-42	1.10003	0.409	0.139	3.39543e-38	14
Smp_156720	5.41678e-42	1.27655	0.503	0.212	5.50128e-38	14
Smp_154730	2.32101e-41	1.13546	0.446	0.163	2.35722e-37	14
Smp_334130	3.59557e-39	1.02122	0.334	0.104	3.65166e-35	14
Smp_305490	3.45202e-37	1.06497	0.699	0.4	3.50588e-33	14
Smp_342330	5.72614e-37	1.16868	0.514	0.249	5.81547e-33	14
Smp_241420	1.96255e-29	1.07364	0.432	0.204	1.99317e-25	14
Smp_345310	2.6419e-29	1.14296	0.547	0.304	2.68311e-25	14
Smp_136070	6.48779e-28	1.02534	0.605	0.351	6.58899e-24	14
Smp_315790	1.13123e-27	1.07745	0.527	0.286	1.14888e-23	14
Smp_315800	6.512e-23	1.03107	0.48	0.271	6.61359e-19	14
Smp_344820	0	4.57462	0.951	0.066	0	15
Smp_335200	0	3.96872	0.948	0.141	0	15
Smp_304000	0	3.71805	0.955	0.145	0	15
Smp_126240	0	3.54919	0.99	0.176	0	15
Smp_306120	0	3.32148	0.681	0.057	0	15
Smp_139980	0	3.14394	0.743	0.046	0	15
Smp_035210	0	3.05785	0.931	0.138	0	15
Smp_153170	0	2.9561	0.795	0.1	0	15
Smp_167650	0	2.50944	0.587	0.05	0	15
Smp_003900	0	2.1941	0.399	0.013	0	15
Smp_344760	0	2.17469	0.389	0.014	0	15
Smp_332310	9.64664e-308	2.24682	0.434	0.026	9.79713e-304	15
Smp_157620	1.64809e-293	2.95448	0.788	0.115	1.6738e-289	15
Smp_161790	7.87674e-291	2.76817	0.608	0.062	7.99962e-287	15
Smp_244340	7.57753e-288	1.87685	0.306	0.013	7.69574e-284	15
Smp_163570	5.48403e-272	2.52454	0.545	0.052	5.56958e-268	15
Smp_336620	2.54022e-269	2.35573	0.5	0.043	2.57985e-265	15
Smp_139200	1.13359e-266	2.28137	0.438	0.032	1.15127e-262	15
Smp_174380	4.64467e-257	3.49015	0.844	0.165	4.71713e-253	15
Smp_310170	1.07317e-253	3.0272	0.694	0.097	1.08992e-249	15
Smp_347460	1.09465e-250	2.46875	0.608	0.071	1.11173e-246	15
Smp_132700	5.60719e-230	2.81659	0.826	0.165	5.69466e-226	15
Smp_156150	4.94812e-225	2.62655	0.757	0.133	5.02531e-221	15
Smp_157670	1.54717e-224	2.3027	0.552	0.066	1.5713e-220	15
Smp_346770	1.81366e-214	1.99153	0.319	0.021	1.84196e-210	15
Smp_344460	1.60593e-212	2.76683	0.677	0.111	1.63098e-208	15
Smp_125730	1.53121e-207	2.61093	0.75	0.144	1.5551e-203	15
Smp_145210	2.2022e-200	2.59297	0.865	0.207	2.23655e-196	15
Smp_085540	1.29402e-196	3.47166	1	0.439	1.3142e-192	15
Smp_136710	2.3885e-177	2.29168	0.806	0.193	2.42576e-173	15
Smp_018250	1.26482e-175	2.23005	0.865	0.239	1.28455e-171	15
Smp_059170	7.8059e-175	2.7601	0.611	0.106	7.92767e-171	15
Smp_213910	3.74392e-174	2.13529	0.451	0.055	3.80232e-170	15
Smp_347690	7.00255e-172	2.11173	0.49	0.066	7.11179e-168	15
Smp_142880	3.98357e-166	2.32937	0.618	0.116	4.04571e-162	15
Smp_123830	3.38937e-164	2.43423	0.604	0.11	3.44224e-160	15
Smp_164590	4.52936e-162	2.27377	0.545	0.089	4.60002e-158	15
Smp_245820	5.02708e-162	2.21235	0.611	0.111	5.1055e-158	15
Smp_020270	7.0781e-159	2.08575	0.497	0.075	7.18852e-155	15
Smp_121780	7.85234e-158	2.12015	0.5	0.075	7.97484e-154	15
Smp_135560	3.02699e-156	2.42429	0.691	0.156	3.07421e-152	15
Smp_181490	2.37821e-155	2.40535	0.615	0.127	2.41531e-151	15
Smp_179810	1.82189e-151	2.10314	0.774	0.199	1.85032e-147	15
Smp_301660	3.77673e-151	1.9018	0.424	0.055	3.83564e-147	15
Smp_122980	2.46998e-145	1.82768	0.382	0.047	2.50852e-141	15
Smp_031770	8.51718e-144	2.14769	0.889	0.336	8.65004e-140	15
Smp_144590	1.21992e-141	2.48345	0.806	0.272	1.23895e-137	15
Smp_335560	2.29158e-141	1.99898	0.41	0.055	2.32733e-137	15
Smp_132670	1.53072e-138	1.98602	0.844	0.286	1.55459e-134	15
Smp_147680	5.42266e-137	2.2131	0.719	0.192	5.50725e-133	15
Smp_152090	2.45926e-132	1.66816	0.316	0.034	2.49763e-128	15
Smp_242200	9.47132e-127	2.03425	0.455	0.076	9.61907e-123	15
Smp_044060	9.85491e-124	2.19032	0.757	0.246	1.00087e-119	15
Smp_306200	6.82679e-122	1.9442	0.455	0.08	6.93329e-118	15
Smp_340630	5.63202e-119	2.02281	0.948	0.669	5.71988e-115	15
Smp_310160	5.54497e-116	2.35474	0.549	0.121	5.63147e-112	15
Smp_075770	1.07897e-115	2.03052	0.569	0.134	1.09581e-111	15
Smp_130280	2.40415e-115	2.50172	0.771	0.304	2.44165e-111	15
Smp_241470	3.04227e-115	1.89162	0.792	0.279	3.08973e-111	15
Smp_068510	4.53279e-112	1.87237	0.983	0.552	4.60351e-108	15
Smp_307020	9.83504e-112	1.70151	0.931	0.526	9.98847e-108	15
Smp_152500	3.30887e-111	2.08329	0.58	0.142	3.36049e-107	15
Smp_022340	1.04139e-110	1.84183	0.764	0.259	1.05764e-106	15
Smp_196840	6.5575e-110	2.0897	0.5	0.105	6.6598e-106	15
Smp_197370	6.71034e-110	1.89253	0.646	0.177	6.81502e-106	15
Smp_154600	9.25658e-110	1.69648	0.361	0.054	9.40098e-106	15
Smp_333590	1.29947e-106	2.12354	0.58	0.148	1.31974e-102	15
Smp_021920	1.73645e-106	1.9237	0.802	0.306	1.76354e-102	15
Smp_310210	1.33373e-105	1.65385	0.281	0.034	1.35454e-101	15
Smp_347610	1.98442e-105	1.87376	0.465	0.095	2.01537e-101	15
Smp_247330	3.46194e-102	2.19496	0.378	0.064	3.51594e-98	15
Smp_006860	3.03685e-100	1.79475	0.642	0.188	3.08423e-96	15
Smp_302370	4.4155e-100	1.58833	0.323	0.047	4.48439e-96	15
Smp_084090	5.58195e-97	1.68373	0.295	0.041	5.66903e-93	15
Smp_175390	9.05345e-96	1.76068	0.372	0.064	9.19469e-92	15
Smp_151600	8.12174e-95	1.74904	0.385	0.07	8.24843e-91	15
Smp_078690	1.01256e-94	1.64824	0.576	0.153	1.02836e-90	15
Smp_160370	5.24727e-94	1.30051	0.222	0.024	5.32913e-90	15
Smp_311170	8.74139e-94	2.16668	0.434	0.09	8.87776e-90	15
Smp_068280	4.50534e-93	1.71546	0.444	0.094	4.57562e-89	15
Smp_171780	6.72097e-93	1.88509	0.462	0.103	6.82582e-89	15
Smp_020540	6.9253e-93	1.29882	0.177	0.015	7.03334e-89	15
Smp_141070	5.59749e-92	1.80988	0.562	0.155	5.68481e-88	15
Smp_341900	7.67277e-91	1.7692	0.469	0.106	7.79246e-87	15
Smp_141980	2.5848e-88	2.03488	0.778	0.358	2.62513e-84	15
Smp_347710	2.35803e-87	1.41946	0.274	0.038	2.39481e-83	15
Smp_076300	2.68092e-86	1.47191	0.295	0.045	2.72274e-82	15
Smp_034550	1.0828e-84	1.80205	0.51	0.138	1.09969e-80	15
Smp_337350	1.22093e-84	1.79168	0.392	0.083	1.23997e-80	15
Smp_159600	8.79333e-82	1.54073	0.243	0.032	8.93051e-78	15
Smp_154760	6.76269e-81	1.68823	0.385	0.082	6.86819e-77	15
Smp_204020	8.15182e-80	1.19732	0.184	0.019	8.27899e-76	15
Smp_175510	4.92618e-79	1.80439	0.83	0.451	5.00302e-75	15
Smp_334090	9.69418e-77	1.64948	0.833	0.45	9.84541e-73	15
Smp_344620	6.60704e-75	1.7842	0.934	0.647	6.71011e-71	15
Smp_065210	1.67542e-73	1.49991	0.333	0.065	1.70155e-69	15
Smp_086330	4.16437e-72	1.56633	0.601	0.21	4.22933e-68	15
Smp_245120	1.2751e-70	1.70047	0.16	0.016	1.295e-66	15
Smp_042160	1.75799e-70	1.17118	0.955	0.775	1.78541e-66	15
Smp_340130	1.41455e-69	1.52088	0.59	0.207	1.43661e-65	15
Smp_011560	3.45616e-69	1.65873	0.736	0.374	3.51007e-65	15
Smp_129900	1.09732e-68	1.69378	0.448	0.126	1.11443e-64	15
Smp_314500	3.47333e-68	1.2573	0.215	0.03	3.52752e-64	15
Smp_245790	1.24316e-65	1.73726	0.455	0.136	1.26255e-61	15
Smp_340760	1.76804e-62	1.05464	0.955	0.827	1.79563e-58	15
Smp_332540	3.95306e-62	1.40744	0.681	0.306	4.01473e-58	15
Smp_126480	4.92338e-62	1.42396	0.406	0.107	5.00019e-58	15
Smp_000100	2.55079e-61	1.6393	0.58	0.23	2.59058e-57	15
Smp_127810	1.03702e-59	1.36987	0.823	0.606	1.05319e-55	15
Smp_133830	1.13413e-59	1.61921	0.316	0.072	1.15182e-55	15
Smp_087250	2.32648e-59	1.16667	0.604	0.236	2.36278e-55	15
Smp_334630	2.98772e-59	1.60683	0.378	0.101	3.03433e-55	15
Smp_098550	1.05433e-58	1.47586	0.229	0.039	1.07077e-54	15
Smp_306980	1.25177e-58	1.59963	0.733	0.386	1.2713e-54	15
Smp_161510	2.85528e-58	1.42034	0.288	0.06	2.89982e-54	15
Smp_002640	2.01708e-56	1.4385	0.229	0.04	2.04855e-52	15
Smp_121190	4.64989e-56	1.65994	0.403	0.119	4.72242e-52	15
Smp_266920	6.73179e-56	1.08209	0.181	0.026	6.8368e-52	15
Smp_045220	4.49785e-55	1.3645	0.594	0.249	4.56801e-51	15
Smp_246430	5.46872e-55	1.71815	0.556	0.237	5.55403e-51	15
Smp_140860	7.91833e-55	1.46198	0.542	0.203	8.04185e-51	15
Smp_038440	1.89158e-54	1.53912	0.385	0.111	1.92109e-50	15
Smp_177020	9.83401e-54	1.23413	0.257	0.052	9.98742e-50	15
Smp_315730	3.30821e-53	1.80997	0.601	0.307	3.35982e-49	15
Smp_267090	4.965e-53	1.38834	0.292	0.067	5.04245e-49	15
Smp_135140	5.19581e-53	1.59435	0.413	0.135	5.27687e-49	15
Smp_039300	6.19271e-53	1.31781	0.26	0.054	6.28932e-49	15
Smp_156910	2.26222e-51	1.39478	0.375	0.107	2.29751e-47	15
Smp_266960	7.15996e-51	1.32213	0.858	0.594	7.27165e-47	15
Smp_317420	9.7816e-51	1.82408	0.58	0.291	9.93419e-47	15
Smp_341410	1.52598e-50	1.03603	0.194	0.032	1.54978e-46	15
Smp_305490	2.75535e-50	1.37552	0.708	0.4	2.79834e-46	15
Smp_150140	3.95519e-50	1.26107	0.747	0.39	4.0169e-46	15
Smp_105020	6.96159e-50	1.38249	0.431	0.142	7.07019e-46	15
Smp_159050	3.34533e-49	1.28029	0.368	0.105	3.39751e-45	15
Smp_244150	4.83586e-49	1.12687	0.191	0.032	4.9113e-45	15
Smp_124740	1.46275e-48	1.33963	0.347	0.096	1.48557e-44	15
Smp_333260	2.00557e-47	1.37129	0.271	0.064	2.03686e-43	15
Smp_156540	2.54258e-47	1.31076	0.24	0.049	2.58225e-43	15
Smp_173100	4.51795e-47	1.55341	0.601	0.292	4.58843e-43	15
Smp_173760	4.78229e-47	1.42258	0.521	0.211	4.85689e-43	15
Smp_187800	5.30615e-47	1.47423	0.392	0.127	5.38893e-43	15
Smp_342790	1.70407e-46	1.37564	0.285	0.069	1.73065e-42	15
Smp_170340	1.47274e-45	1.35327	0.184	0.032	1.49571e-41	15
Smp_007270	5.52344e-45	1.04061	0.163	0.026	5.6096e-41	15
Smp_123860	6.53452e-45	1.34204	0.368	0.117	6.63646e-41	15
Smp_213900	9.07516e-45	1.29797	0.229	0.049	9.21674e-41	15
Smp_162520	2.73528e-43	1.43959	0.556	0.263	2.77795e-39	15
Smp_343280	1.5142e-41	1.20114	0.691	0.386	1.53782e-37	15
Smp_345500	1.54847e-40	1.35784	0.462	0.182	1.57262e-36	15
Smp_132270	2.20569e-40	1.477	0.316	0.096	2.2401e-36	15
Smp_135040	8.62144e-39	1.2406	0.205	0.045	8.75593e-35	15
Smp_302040	2.46476e-38	1.39776	0.611	0.352	2.50321e-34	15
Smp_196370	2.34081e-37	1.14744	0.247	0.063	2.37732e-33	15
Smp_011700	3.85827e-37	1.0462	0.208	0.047	3.91846e-33	15
Smp_141830	4.36073e-37	1.35853	0.472	0.209	4.42876e-33	15
Smp_000300	8.2962e-37	1.53602	0.392	0.154	8.42562e-33	15
Smp_347640	1.73014e-36	1.54161	0.587	0.363	1.75713e-32	15
Smp_139100	2.81124e-36	1.01396	0.743	0.458	2.8551e-32	15
Smp_166960	4.08831e-36	1.32554	0.389	0.145	4.15209e-32	15
Smp_343740	8.30856e-36	1.26402	0.424	0.172	8.43818e-32	15
Smp_342880	1.59121e-35	1.12762	0.569	0.286	1.61603e-31	15
Smp_306800	7.59544e-35	1.23307	0.278	0.082	7.71392e-31	15
Smp_333480	2.66957e-34	1.4205	0.306	0.102	2.71122e-30	15
Smp_316340	1.89749e-32	1.4669	0.312	0.112	1.9271e-28	15
Smp_307880	1.00113e-31	1.57822	0.406	0.186	1.01675e-27	15
Smp_300920	1.73318e-31	1.42014	0.413	0.192	1.76021e-27	15
Smp_019950	4.05586e-31	1.29142	0.385	0.16	4.11914e-27	15
Smp_022890	8.27153e-31	1.27367	0.253	0.077	8.40057e-27	15
Smp_129670	8.38067e-30	1.50492	0.444	0.229	8.51141e-26	15
Smp_069240	1.13368e-29	1.13236	0.326	0.121	1.15136e-25	15
Smp_153440	5.9979e-28	1.03948	0.281	0.095	6.09146e-24	15
Smp_033040	1.28321e-27	1.23198	0.497	0.284	1.30323e-23	15
Smp_242240	4.75717e-27	1.08445	0.319	0.121	4.83139e-23	15
Smp_245850	1.1988e-26	1.02095	0.545	0.313	1.2175e-22	15
Smp_242500	1.23324e-26	1.22728	0.347	0.149	1.25248e-22	15
Smp_020550	7.18354e-26	1.10402	0.17	0.043	7.29561e-22	15
Smp_163420	2.49206e-25	1.36192	0.49	0.303	2.53093e-21	15
Smp_168370	3.5554e-25	1.10449	0.639	0.506	3.61086e-21	15
Smp_167190	3.13423e-24	1.0649	0.208	0.065	3.18312e-20	15
Smp_148940	3.93739e-24	1.31913	0.521	0.345	3.99881e-20	15
Smp_300090	1.00629e-23	1.37364	0.427	0.224	1.02198e-19	15
Smp_163500	1.69371e-23	1.11616	0.222	0.073	1.72013e-19	15
Smp_122680	3.1587e-23	1.23599	0.385	0.198	3.20797e-19	15
Smp_301990	3.40318e-22	1.06803	0.292	0.118	3.45627e-18	15
Smp_245660	7.25854e-22	1.01259	0.347	0.154	7.37177e-18	15
Smp_191310	7.92653e-22	1.14478	0.344	0.161	8.05018e-18	15
Smp_247430	5.43111e-21	1.11233	0.372	0.177	5.51583e-17	15
Smp_049270	8.4751e-21	1.07172	0.486	0.302	8.60731e-17	15
Smp_176390	9.2429e-21	1.05071	0.333	0.153	9.38709e-17	15
Smp_302360	1.98691e-19	1.07301	0.247	0.099	2.01791e-15	15
Smp_307010	2.36458e-19	1.04473	0.507	0.332	2.40147e-15	15
Smp_196090	4.4763e-19	1.0916	0.375	0.2	4.54613e-15	15
Smp_127740	8.57908e-18	1.00182	0.49	0.33	8.71292e-14	15
Smp_128480	3.90092e-17	1.05446	0.243	0.103	3.96178e-13	15
Smp_305870	7.53862e-17	1.11706	0.517	0.379	7.65622e-13	15
Smp_136070	3.59372e-16	1.0894	0.5	0.353	3.64979e-12	15
Smp_196400	5.19134e-16	1.02302	0.26	0.119	5.27233e-12	15
Smp_167010	8.57302e-16	1.07645	0.396	0.249	8.70676e-12	15
Smp_314740	4.08777e-14	1.05256	0.257	0.126	4.15153e-10	15
Smp_093930	5.37994e-14	1.05079	0.392	0.257	5.46386e-10	15
Smp_146200	9.22338e-14	1.18859	0.431	0.319	9.36726e-10	15
Smp_144700	2.3621e-13	1.01032	0.219	0.102	2.39895e-09	15
Smp_309590	2.49337e-13	1.04884	0.403	0.279	2.53226e-09	15
Smp_039870	2.70351e-13	1.17421	0.493	0.398	2.74568e-09	15
Smp_161110	1.01524e-12	1.03088	0.385	0.261	1.03107e-08	15
Smp_266720	2.42276e-12	1.00109	0.344	0.215	2.46055e-08	15
Smp_244420	2.57069e-12	1.0457	0.319	0.188	2.61079e-08	15
Smp_126800	2.70049e-12	1.07263	0.24	0.124	2.74262e-08	15
Smp_138900	2.89056e-12	1.05956	0.215	0.103	2.93565e-08	15
Smp_149740	2.12048e-11	1.00556	0.323	0.203	2.15356e-07	15
Smp_137530	7.38322e-11	1.01795	0.434	0.346	7.4984e-07	15
Smp_246550	2.39833e-09	1.02007	0.267	0.165	2.43575e-05	15
Smp_033870	3.8754e-09	1.14349	0.382	0.301	3.93585e-05	15
Smp_155850	0	3.15015	0.779	0.105	0	16
Smp_001070	1.20613e-261	2.59689	0.754	0.111	1.22495e-257	16
Smp_326780	1.08611e-248	2.59752	0.772	0.126	1.10305e-244	16
Smp_135470	2.04066e-231	1.32438	0.281	0.014	2.07249e-227	16
Smp_150650	4.25194e-225	2.60361	0.891	0.211	4.31827e-221	16
Smp_125490	1.27315e-218	2.80123	0.944	0.25	1.29301e-214	16
Smp_334250	9.43013e-206	2.48098	0.782	0.16	9.57724e-202	16
Smp_123370	1.32133e-155	1.61816	0.421	0.051	1.34194e-151	16
Smp_001980	1.80749e-153	1.56527	0.396	0.045	1.83569e-149	16
Smp_130890	3.76012e-152	1.8565	0.635	0.118	3.81878e-148	16
Smp_157240	1.57401e-142	1.98039	0.695	0.16	1.59856e-138	16
Smp_203190	6.83528e-142	2.8383	0.996	0.778	6.94191e-138	16
Smp_245510	1.83344e-140	2.1214	0.712	0.172	1.86204e-136	16
Smp_301180	9.68412e-132	1.52715	0.368	0.046	9.8352e-128	16
Smp_345090	2.60447e-130	1.23872	0.267	0.024	2.6451e-126	16
Smp_245840	2.8641e-124	1.86102	0.653	0.151	2.90878e-120	16
Smp_247430	4.0344e-121	1.83031	0.684	0.17	4.09734e-117	16
Smp_181270	8.1841e-120	1.55065	0.768	0.207	8.31177e-116	16
Smp_161450	9.13848e-120	1.93315	0.684	0.178	9.28104e-116	16
Smp_018440	5.82419e-119	1.63865	0.674	0.169	5.91505e-115	16
Smp_301170	4.30633e-115	1.50492	0.358	0.049	4.37351e-111	16
Smp_342810	2.26332e-114	1.51371	0.404	0.062	2.29862e-110	16
Smp_342650	6.3842e-114	1.52123	0.319	0.039	6.4838e-110	16
Smp_245100	2.47157e-112	1.59529	0.828	0.257	2.51013e-108	16
Smp_204260	1.92891e-111	1.72157	0.551	0.119	1.959e-107	16
Smp_340660	1.50177e-107	1.58142	0.502	0.102	1.5252e-103	16
Smp_145210	3.45338e-106	2.08096	0.702	0.211	3.50725e-102	16
Smp_330770	1.08169e-105	1.17716	0.263	0.028	1.09857e-101	16
Smp_331390	1.31381e-105	1.8749	0.772	0.255	1.33431e-101	16
Smp_243970	1.90772e-102	1.59028	0.604	0.148	1.93749e-98	16
Smp_315840	5.15198e-101	1.68382	0.818	0.286	5.23235e-97	16
Smp_244820	1.19175e-100	1.54985	0.537	0.121	1.21034e-96	16
Smp_000580	3.16802e-99	1.60179	0.544	0.123	3.21744e-95	16
Smp_173010	2.20399e-97	1.73027	0.646	0.184	2.23837e-93	16
Smp_346280	1.01323e-96	1.17266	0.27	0.033	1.02904e-92	16
Smp_335200	3.08227e-96	1.30277	0.604	0.149	3.13035e-92	16
Smp_125510	1.12003e-94	1.44132	0.814	0.289	1.1375e-90	16
Smp_147260	1.87867e-94	1.64471	0.67	0.206	1.90797e-90	16
Smp_341770	4.10552e-94	1.13136	0.253	0.03	4.16956e-90	16
Smp_158290	7.28706e-94	1.49187	0.474	0.101	7.40074e-90	16
Smp_152260	5.43819e-93	1.70173	0.579	0.159	5.52303e-89	16
Smp_013080	1.87493e-92	1.43774	0.481	0.103	1.90418e-88	16
Smp_166660	5.89281e-90	1.55913	0.554	0.143	5.98473e-86	16
Smp_243900	1.9265e-87	1.45209	0.8	0.304	1.95655e-83	16
Smp_163090	3.83082e-86	1.64179	0.554	0.147	3.89058e-82	16
Smp_337220	2.89954e-84	1.56812	0.54	0.141	2.94477e-80	16
Smp_134590	3.21529e-84	1.60613	0.653	0.209	3.26545e-80	16
Smp_180240	3.82733e-84	1.42198	0.807	0.33	3.88704e-80	16
Smp_092020	1.38547e-83	1.42779	0.842	0.346	1.40708e-79	16
Smp_181250	1.00572e-82	1.49567	0.428	0.092	1.02141e-78	16
Smp_180680	8.08191e-81	1.63223	0.565	0.171	8.20799e-77	16
Smp_344410	2.73894e-80	1.20565	0.389	0.078	2.78167e-76	16
Smp_334780	3.35831e-80	1.4133	0.505	0.128	3.41069e-76	16
Smp_025620	9.3299e-80	1.51942	0.516	0.137	9.47545e-76	16
Smp_266960	1.52751e-78	1.49503	0.933	0.592	1.55134e-74	16
Smp_343560	2.51023e-78	1.42131	0.484	0.121	2.54939e-74	16
Smp_333390	1.55248e-76	1.26897	0.74	0.269	1.5767e-72	16
Smp_343680	1.57829e-76	1.51602	0.677	0.243	1.60291e-72	16
Smp_127060	2.55879e-76	1.19538	0.288	0.046	2.59871e-72	16
Smp_159840	4.44338e-75	1.3106	0.428	0.099	4.51269e-71	16
Smp_201130	9.76833e-74	1.33863	0.439	0.105	9.92071e-70	16
Smp_121660	3.3767e-73	1.25495	0.761	0.315	3.42938e-69	16
Smp_062970	5.25074e-73	1.39887	0.396	0.087	5.33266e-69	16
Smp_347280	1.26063e-72	1.53029	0.47	0.122	1.2803e-68	16
Smp_148200	1.14863e-70	1.33947	0.8	0.338	1.16655e-66	16
Smp_323540	2.28978e-70	1.43127	0.47	0.127	2.3255e-66	16
Smp_333720	4.37066e-69	1.30544	0.849	0.41	4.43884e-65	16
Smp_158730	4.46839e-69	1.44594	0.488	0.138	4.5381e-65	16
Smp_174880	2.41165e-68	1.33839	0.509	0.144	2.44927e-64	16
Smp_334390	7.32679e-68	1.3281	0.389	0.091	7.44109e-64	16
Smp_342080	7.76648e-66	1.22146	0.933	0.541	7.88764e-62	16
Smp_344380	2.31267e-65	1.27925	0.386	0.092	2.34875e-61	16
Smp_068510	3.24964e-65	1.22138	0.94	0.553	3.30033e-61	16
Smp_190140	5.8435e-65	1.28535	0.474	0.128	5.93466e-61	16
Smp_172140	7.85911e-65	1.31304	0.498	0.143	7.98171e-61	16
Smp_082250	8.50797e-65	1.37634	0.512	0.153	8.6407e-61	16
Smp_303940	1.74185e-64	1.32431	0.414	0.103	1.76902e-60	16
Smp_055240	2.80097e-64	1.11524	0.523	0.149	2.84467e-60	16
Smp_305430	1.30412e-63	1.18377	0.347	0.076	1.32447e-59	16
Smp_347210	1.39946e-63	1.31044	0.446	0.122	1.42129e-59	16
Smp_212760	1.47281e-63	1.26027	0.358	0.081	1.49578e-59	16
Smp_241990	1.88793e-63	1.30148	0.386	0.093	1.91738e-59	16
Smp_245660	2.25652e-63	1.32906	0.509	0.15	2.29172e-59	16
Smp_135550	1.83398e-62	1.3752	0.435	0.12	1.86259e-58	16
Smp_127460	3.00525e-61	1.16952	0.432	0.116	3.05213e-57	16
Smp_342800	3.90959e-61	1.33736	0.625	0.227	3.97058e-57	16
Smp_343530	1.28428e-60	1.2319	0.411	0.11	1.30431e-56	16
Smp_151820	1.86254e-60	1.17796	0.453	0.124	1.8916e-56	16
Smp_034120	5.93121e-59	1.43073	0.87	0.577	6.02374e-55	16
Smp_171020	2.65733e-58	1.09097	0.789	0.382	2.69879e-54	16
Smp_315600	2.11253e-56	1.26021	0.309	0.067	2.14549e-52	16
Smp_057090	3.37908e-56	1.16297	0.365	0.091	3.4318e-52	16
Smp_164360	1.05574e-55	1.36328	0.411	0.117	1.07221e-51	16
Smp_245220	1.12921e-55	1.34688	0.386	0.102	1.14683e-51	16
Smp_204120	1.4784e-55	1.25547	0.354	0.087	1.50146e-51	16
Smp_087560	1.82392e-55	1.2481	0.582	0.211	1.85238e-51	16
Smp_158330	1.95759e-54	1.24007	0.393	0.107	1.98813e-50	16
Smp_034920	2.04442e-54	1.298	0.456	0.145	2.07631e-50	16
Smp_008710	2.27629e-54	1.24067	0.807	0.445	2.3118e-50	16
Smp_344620	1.3993e-53	1.06351	0.961	0.646	1.42113e-49	16
Smp_163660	2.94732e-53	1.0541	0.351	0.087	2.9933e-49	16
Smp_194740	4.20489e-53	1.34002	0.439	0.132	4.27049e-49	16
Smp_135250	4.45022e-53	1.10204	0.295	0.063	4.51964e-49	16
Smp_340490	4.78501e-53	1.58104	0.495	0.178	4.85965e-49	16
Smp_342990	4.83621e-53	1.17865	0.382	0.103	4.91166e-49	16
Smp_093110	9.82991e-53	1.20467	0.519	0.175	9.98326e-49	16
Smp_170700	1.00858e-52	1.05684	0.365	0.093	1.02431e-48	16
Smp_340830	1.51728e-52	1.12795	0.46	0.141	1.54095e-48	16
Smp_245290	3.35864e-51	1.0691	0.323	0.079	3.41104e-47	16
Smp_314750	1.60273e-50	1.15894	0.6	0.241	1.62774e-46	16
Smp_174090	2.06507e-50	1.23393	0.337	0.088	2.09729e-46	16
Smp_127190	2.64343e-50	1.30962	0.463	0.16	2.68466e-46	16
Smp_344610	3.91788e-50	1.29222	0.909	0.59	3.979e-46	16
Smp_144190	6.08946e-50	1.19585	0.333	0.086	6.18446e-46	16
Smp_130810	7.6178e-50	1.0716	0.34	0.087	7.73664e-46	16
Smp_146080	1.14104e-49	1.07837	0.358	0.096	1.15885e-45	16
Smp_334740	2.1859e-49	1.03824	0.474	0.151	2.22e-45	16
Smp_014680	2.29614e-49	1.25642	0.312	0.078	2.33196e-45	16
Smp_323690	2.71522e-49	1.12265	0.512	0.176	2.75758e-45	16
Smp_245850	8.0094e-49	1.28184	0.663	0.311	8.13434e-45	16
Smp_001610	1.34946e-48	1.01	0.505	0.169	1.37051e-44	16
Smp_173110	1.71942e-48	1.06912	0.365	0.102	1.74624e-44	16
Smp_334490	6.47968e-48	1.42089	0.526	0.212	6.58076e-44	16
Smp_159990	3.09e-47	1.14329	0.716	0.353	3.13821e-43	16
Smp_136540	3.8701e-47	1.27082	0.607	0.273	3.93047e-43	16
Smp_149530	8.48978e-47	1.16887	0.446	0.149	8.62222e-43	16
Smp_125980	4.38236e-46	1.12372	0.319	0.085	4.45073e-42	16
Smp_046410	5.60782e-46	1.02977	0.326	0.086	5.6953e-42	16
Smp_133250	6.12086e-46	1.26413	0.512	0.21	6.21635e-42	16
Smp_158230	1.08991e-45	1.21374	0.358	0.106	1.10691e-41	16
Smp_061050	3.31401e-45	1.20022	0.551	0.218	3.36571e-41	16
Smp_147420	5.72767e-45	1.13231	0.344	0.098	5.81702e-41	16
Smp_124130	8.40022e-45	1.04903	0.347	0.097	8.53126e-41	16
Smp_343970	8.63477e-45	1.11614	0.453	0.153	8.76947e-41	16
Smp_336310	1.478e-44	1.04682	0.372	0.109	1.50105e-40	16
Smp_343130	1.84578e-44	1.2298	0.337	0.097	1.87457e-40	16
Smp_129830	1.12078e-43	1.28874	0.463	0.165	1.13827e-39	16
Smp_181450	1.67676e-42	1.1308	0.421	0.14	1.70291e-38	16
Smp_011030	2.19239e-42	1.52672	0.498	0.216	2.22659e-38	16
Smp_035220	2.20607e-42	1.16947	0.432	0.15	2.24049e-38	16
Smp_335980	3.30368e-42	1.07367	0.284	0.071	3.35521e-38	16
Smp_042740	4.311e-42	1.02219	0.375	0.114	4.37825e-38	16
Smp_015630	9.55979e-42	1.16706	0.614	0.291	9.70892e-38	16
Smp_144370	3.21249e-41	1.18349	0.344	0.105	3.2626e-37	16
Smp_165060	7.9668e-41	1.18788	0.347	0.108	8.09109e-37	16
Smp_142670	3.74483e-40	1.04222	0.393	0.132	3.80325e-36	16
Smp_329650	3.98408e-40	1.0481	0.604	0.272	4.04624e-36	16
Smp_127480	5.94778e-40	1.04826	0.337	0.101	6.04057e-36	16
Smp_307640	1.57304e-39	1.02757	0.832	0.56	1.59758e-35	16
Smp_154730	1.84731e-39	1.08998	0.439	0.164	1.87613e-35	16
Smp_342440	1.01146e-38	1.01983	0.361	0.114	1.02724e-34	16
Smp_330260	1.14065e-38	1.13124	0.379	0.127	1.15844e-34	16
Smp_241510	2.79575e-38	1.09563	0.326	0.098	2.83936e-34	16
Smp_131620	5.16627e-38	1.03748	0.288	0.079	5.24687e-34	16
Smp_145890	5.75104e-38	1.04198	0.442	0.163	5.84076e-34	16
Smp_345880	2.92437e-37	1.07719	0.326	0.1	2.96999e-33	16
Smp_176310	1.31715e-36	1.17325	0.495	0.208	1.33769e-32	16
Smp_156370	1.94338e-36	1.04053	0.267	0.072	1.97369e-32	16
Smp_155290	2.28661e-35	1.00095	0.396	0.142	2.32228e-31	16
Smp_042140	4.90762e-35	1.27438	0.751	0.568	4.98418e-31	16
Smp_160170	7.36542e-35	1.03598	0.393	0.142	7.48032e-31	16
Smp_131060	1.03618e-34	1.06017	0.404	0.149	1.05235e-30	16
Smp_335570	1.05717e-34	1.01354	0.456	0.185	1.07366e-30	16
Smp_045650	1.9291e-34	1.04895	0.323	0.102	1.9592e-30	16
Smp_090980	2.35551e-33	1.00463	0.333	0.113	2.39225e-29	16
Smp_000300	1.94014e-32	1.04218	0.396	0.154	1.97041e-28	16
Smp_335770	4.65416e-32	1.01593	0.379	0.141	4.72677e-28	16
Smp_332650	8.02161e-32	1.01216	0.628	0.339	8.14675e-28	16
Smp_124240	5.16149e-31	1.04855	0.621	0.349	5.24201e-27	16
Smp_243930	5.41112e-31	1.01003	0.326	0.114	5.49554e-27	16
Smp_343040	1.80786e-30	1.12111	0.379	0.146	1.83606e-26	16
Smp_313210	2.15218e-30	1.10758	0.547	0.268	2.18575e-26	16
Smp_180430	4.99942e-30	1.00171	0.337	0.122	5.07741e-26	16
Smp_123020	1.3196e-29	1.11237	0.281	0.091	1.34019e-25	16
Smp_171750	1.78662e-29	1.11344	0.558	0.309	1.8145e-25	16
Smp_305870	3.33707e-29	1.052	0.625	0.377	3.38913e-25	16
Smp_153700	3.92505e-29	1.02617	0.495	0.24	3.98628e-25	16
Smp_122810	5.7489e-29	1.029	0.526	0.257	5.83859e-25	16
Smp_156720	3.2911e-28	1.07734	0.453	0.213	3.34244e-24	16
Smp_158460	2.93589e-27	1.00469	0.425	0.19	2.98169e-23	16
Smp_074190	7.14532e-26	1.05498	0.456	0.221	7.25679e-22	16
Smp_156300	4.93392e-24	1.00352	0.337	0.141	5.01089e-20	16
Smp_153690	4.50542e-20	1.01105	0.582	0.393	4.57571e-16	16
Smp_046630	0	5.04725	0.992	0.181	0	17
Smp_090080	0	4.65354	0.996	0.159	0	17
Smp_063330	0	4.61355	0.929	0.083	0	17
Smp_153550	0	4.55966	0.945	0.079	0	17
Smp_114660	0	4.39392	0.925	0.077	0	17
Smp_141610	0	4.27646	0.949	0.139	0	17
Smp_340060	0	4.22862	0.765	0.055	0	17
Smp_000820	0	4.05685	0.902	0.069	0	17
Smp_096790	0	4.03798	0.929	0.089	0	17
Smp_307450	0	3.98129	0.616	0.048	0	17
Smp_046800	0	3.41041	0.733	0.046	0	17
Smp_070780	0	3.26936	0.78	0.067	0	17
Smp_011830	0	3.25654	0.686	0.045	0	17
Smp_141680	0	3.14397	0.682	0.038	0	17
Smp_059980	0	3.07036	0.627	0.043	0	17
Smp_089290	0	2.91412	0.584	0.029	0	17
Smp_335150	0	2.68678	0.537	0.029	0	17
Smp_212710	0	2.66849	0.596	0.036	0	17
Smp_140610	0	2.64584	0.561	0.038	0	17
Smp_089320	0	2.41274	0.459	0.023	0	17
Smp_063530	5.17553e-308	2.478	0.51	0.034	5.25627e-304	17
Smp_311670	1.48455e-306	3.68658	0.541	0.04	1.50771e-302	17
Smp_146720	9.03605e-304	2.32679	0.553	0.04	9.17701e-300	17
Smp_000660	3.38907e-275	3.49889	0.89	0.152	3.44194e-271	17
Smp_056990	3.90045e-272	2.63597	0.6	0.058	3.9613e-268	17
Smp_203090	3.54399e-256	2.23756	0.361	0.02	3.59928e-252	17
Smp_088270	1.29212e-253	2.0966	0.396	0.024	1.31228e-249	17
Smp_146250	7.3112e-252	2.48071	0.506	0.043	7.42526e-248	17
Smp_089670	1.20453e-249	2.87834	0.447	0.032	1.22332e-245	17
Smp_326810	6.08237e-247	2.22281	0.361	0.02	6.17726e-243	17
Smp_053900	6.51455e-225	1.99258	0.388	0.027	6.61618e-221	17
[truncated: 7,053 more rows]
[truncated: 1 more columns]
